# Supplementary material for: Computation and Structure‐Guided Arginine Scanning Engineers a Hyperactive AP Endonuclease for Multiplex Viral RNA Sensing
Source: Adv Sci (Weinh). 2026 Jul 24:e76769. Online ahead of print. doi: 10.1002/advs.76769 (PMC13398136; doi:10.1002/advs.76769)
Supplement: Supplementary file 2 — Supporting File 2: advs76769‐sup‐0002‐TableS1.xlsx. [file ADVS-9999-e76769-s003.xlsx]

## Sheet: APE1_hotspot_adjusted_ranking_c
resnum	resname	dmin_P	exposure	affinity_raw	local_norm_w8	local_norm_w18	resname_consurf	consurf_grade	hotspot_mean	consurf_norm	hotspot_adjusted	hotspot_adjusted_c7+0.01	rank_c7
43	ALA	11.4666	0.736	0.00620008	0.543856	0.569703	A	7	0.556779	0.75	0.139195	0.566779	4
44	LEU	12.4049	0.56	0.00449698	0.292879	0.374218	L	6	0.333548	0.625	0.125081	0.343548	14
45	TYR	15.3545	0.384	0.00241261	0.00907829	0.124445	Y	6	0.0667617	0.625	0.0250356	0.076762	43
46	GLU	18.5914	0.56	0.00400417	0.268624	0.33361	E	2	0.301117	0.125	0.263477	0.311117	17
47	ASP	20.1276	0.434286	0.00298184	0.13764	0.209697	D	5	0.173668	0.5	0.0868342	0.183668	26
48	PRO	22.2779	0.736	0.00164254	0	0.0349104	P	6	0.0174552	0.625	0.0065457	0.027455	63
49	PRO	26.407	0.853333	0.00128682	0	0	P	6	0	0.625	0	0.01	196
50	ASP	26.1646	0.434286	0.00176457	0.00511032	0.0177592	D	1	0.0114348	0	0.0114348	0.021435	69
51	GLN	29.4008	0.384	0.000658024	0	0	H	1	0	0	0	0.01	197
52	LYS	30.7226	0.182857	0	0	0	K	1	0	0	0	0.01	198
53	THR	33.3732	0.235789	0.000417548	0	0	T	1	0	0	0	0.01	199
54	SER	34.1441	0.208	0.000382221	0	0	S	3	0	0.25	0	0.01	200
55	PRO	33.8682	0.434286	0.000526564	0	0	P	1	0	0	0	0.01	201
56	SER	37.5881	0.56	0.000489784	0	0	S	1	0	0	0	0.01	202
57	GLY	38.572	0.492308	0.000433267	0	0	G	1	0	0	0	0.01	203
58	LYS	35.65	0.301176	0	0	0	K	1	0	0	0	0.01	204
59	PRO	34.8373	0.266667	0.000400999	0	0	P	1	0	0	0	0.01	205
60	ALA	31.3884	0.208	0.000452279	0	0	A	1	0	0	0	0.01	206
61	THR	31.6883	0.384	0.00056645	0	0	T	1	0	0	0	0.01	195
62	LEU	27.8759	0.301176	0.000657373	0	0	L	3	0	0.25	0	0.01	207
63	LYS	25.1299	0.182857	0	0	0	K	7	0	0.75	0	0.01	209
64	ILE	21.4719	0.12	0.000832894	0	0	I	7	0	0.75	0	0.01	210
65	CYS	18.6483	0.0571429	0.000977684	0	0	C	5	0	0.5	0	0.01	211
66	SER	14.8447	0.0571429	0.0015429	0	0	S	8	0	0.875	0	0.01	212
67	TRP	12.4199	0.0571429	0.00220417	0	0	W	7	0	0.75	0	0.01	213
68	ASN	7.02284	0.032	0.00653686	0	0.0480688	N	9	0.0240344	1	0	0.022017	214
69	VAL	7.6023	0.0711111	0.00605204	0	0.0359254	V	8	0.0179627	0.875	0.00224534	0.023472	80
70	ASP	5.45398	0.16	0.0277013	0.467555	0.566704	D	8	0.517129	0.875	0.0646412	0.397847	44
71	GLY	4.02597	0.208	0.0274918	0.462232	0.561768	G	9	0.512	1	0	0.266	215
72	LEU	5.07445	0.0711111	0.0135836	0.122012	0.21974	L	7	0.170876	0.75	0.0427191	0.180876	27
73	ARG	3.57287	0.301176	0	0	0	R	8	0	0.875	0	0.01	216
74	ALA	3.85818	0.34	0.0361425	0.677795	0.775385	A	8	0.72659	0.875	0.0908238	0.554943	40
75	TRP	6.06837	0.266667	0.0132156	0.10552	0.209871	W	7	0.157695	0.75	0.0394238	0.167695	30
76	ILE	8.13581	0.235789	0.00702587	0	0.0559846	I	2	0.0279923	0.125	0.0244933	0.037992	55
77	LYS	7.25536	0.56	0	0	0	K	6	0	0.625	0	0.01	217
78	LYS	3.99597	0.384	0	0	0	K	8	0	0.875	0	0.01	218
79	LYS	11.0781	0.434286	0	0	0	K	5	0	0.5	0	0.01	219
80	GLY	12.1301	0.182857	0.00290879	0	0	G	6	0	0.625	0	0.01	208
81	LEU	13.6128	0.266667	0.00262625	0	0	L	1	0	0	0	0.01	193
82	ASP	16.0732	0.56	0.0053571	0.018394	0	D	1	0.00919698	0	0.00919698	0.019197	71
83	TRP	16.3564	0.34	0.00201098	0	0	W	6	0	0.625	0	0.01	180
84	VAL	16.0227	0.301176	0.00198976	0	0	V	5	0	0.5	0	0.01	192
85	LYS	19.1828	0.492308	0	0	0	K	2	0	0.125	0	0.01	168
86	GLU	20.3468	0.853333	0.00433502	0.482688	0	E	3	0.241344	0.25	0.181008	0.251344	22
87	GLU	21.6268	0.301176	0.00218432	0.0363393	0	E	5	0.0181697	0.5	0.00908483	0.02817	61
88	ALA	23.0573	0.301176	0.000960844	0	0	A	1	0	0	0	0.01	169
89	PRO	21.1993	0.13913	0.000884255	0	0	P	6	0	0.625	0	0.01	170
90	ASP	24.3926	0.266667	0.00163586	0	0	D	9	0	1	0	0.01	171
91	ILE	21.4989	0.13913	0.000859781	0	0	I	7	0	0.75	0	0.01	172
92	LEU	16.1755	0.12	0.00146763	0	0	L	5	0	0.5	0	0.01	173
93	CYS	15.8942	0.0571429	0.00134586	0	0	C	5	0	0.5	0	0.01	174
94	LEU	12.5442	0.0861538	0.00228974	0	0	L	6	0	0.625	0	0.01	175
95	GLN	10.2445	0.0441379	0.00315289	0	0	Q	9	0	1	0	0.01	176
96	GLN	4.79809	0.0861538	0.0156508	0.632989	0.653882	E	9	0.643436	1	0	0.331718	177
97	THR	5.85103	0.032	0.00941738	0.255722	0.311214	T	7	0.283468	0.75	0.070867	0.293468	20
98	LYS	5.17966	0.1024	0	0	0	K	9	0	1	0	0.01	178
99	CYS	6.76705	0.0861538	0.00786818	0.123197	0.226334	C	6	0.174766	0.625	0.0655371	0.184766	25
100	SER	7.25384	0.208	0.00846854	0.153126	0.260391	S	2	0.206759	0.125	0.180914	0.416759	23
101	GLU	10.5541	0.384	0.0102128	0.261188	0.36165	E	4	0.311419	0.375	0.194637	0.321419	16
102	ASN	9.32694	1	0.0114953	0.341611	0.43277	N	1	0.38719	0	0.38719	0.39719	12
103	LYS	6.78215	0.64	0	0	0	K	4	0	0.375	0	0.01	167
104	LEU	10.4335	0.34	0.0049422	0	0.0613681	L	5	0.0306841	0.5	0.015342	0.040684	52
105	PRO	9.17849	0.384	0.00675176	0.110473	0.159484	P	5	0.134979	0.5	0.0674893	0.144979	32
106	ALA	13.6215	0.853333	0.00483616	0.00725081	0.0272801	A	1	0.0172655	0	0.0172655	0.027265	64
107	GLU	12.6669	0.736	0.0101614	0.400231	0.291406	E	3	0.345819	0.25	0.259364	0.355819	13
108	LEU	11.9282	0.384	0.00399769	0	0	L	3	0	0.25	0	0.01	179
109	GLN	17.0453	0.56	0.00238176	0	0	Q	1	0	0	0	0.01	181
110	GLU	18.5576	0.64	0.00434399	0.0715027	0	E	1	0.0357514	0	0.0357514	0.045751	50
111	LEU	17.2271	0.266667	0.00163986	0	0	L	1	0	0	0	0.01	182
112	PRO	22.9253	0.64	0.00142322	0	0	P	1	0	0	0	0.01	183
113	GLY	23.8839	0.34	0.000943132	0	0	G	6	0	0.625	0	0.01	184
114	LEU	19.6717	0.16	0.00106466	0	0	L	8	0	0.875	0	0.01	185
115	SER	22.6397	0.34	0.00104964	0	0	S	3	0	0.25	0	0.01	186
116	HIS	21.4789	0.34	0.00116616	0	0	H	3	0	0.25	0	0.01	187
117	GLN	17.0158	0.235789	0.00160618	0	0	Q	3	0	0.25	0	0.01	188
118	TYR	17.1029	0.235789	0.00158987	0	0	Y	4	0	0.375	0	0.01	189
119	TRP	12.5567	0.16	0.00261305	0	0	W	4	0	0.375	0	0.01	190
120	SER	12.5503	0.0861538	0.00228752	0	0	S	4	0	0.375	0	0.01	191
121	ALA	10.0355	0.0861538	0.00357764	0	0	A	4	0	0.375	0	0.01	220
122	PRO	10.2511	0.182857	0.00407288	0	0	P	8	0	0.875	0	0.01	194
123	SER	9.4286	0.384	0.00639831	0	0.0479811	S	5	0.0239905	0.5	0.0119953	0.033991	57
124	ASP	9.28349	0.56	0.0160588	0.233217	0.319374	D	4	0.276296	0.375	0.172685	0.286296	21
125	LYS	8.18934	0.434286	0	0	0	K	7	0	0.75	0	0.01	221
126	GLU	5.49623	0.384	0.0376582	0.821645	0.929218	E	7	0.875431	0.75	0.218858	0.885431	1
127	GLY	4.56387	0.34	0.0258295	0.499265	0.601919	G	7	0.550592	0.75	0.137648	0.560592	5
128	TYR	5.92221	0.182857	0.0122033	0.132035	0.225058	Y	8	0.178547	0.875	0.0223183	0.14391	59
129	SER	7.56262	0.0861538	0.00629984	0	0.0637365	S	8	0.0318683	0.875	0.00398353	0.033901	77
130	GLY	10.9902	0.0206452	0.0026034	0	0	G	9	0	1	0	0.01	250
131	VAL	12.9356	0	0.00179288	0	0	V	8	0	0.875	0	0.01	252
132	GLY	14.3721	0.0861538	0.00174436	0	0	G	8	0	0.875	0	0.01	253
133	LEU	17.1266	0.0861538	0.00122838	0	0	L	6	0	0.625	0	0.01	254
134	LEU	16.1001	0.1024	0.00143388	0	0	L	4	0	0.375	0	0.01	255
135	SER	21.7717	0.16	0.000869185	0	0	S	7	0	0.75	0	0.01	256
136	ARG	24.7697	0.266667	0	0	0	R	7	0	0.75	0	0.01	257
137	GLN	26.8606	0.434286	0.000837151	0	0	Q	1	0	0	0	0.01	258
138	CYS	28.1885	0.34	0.000677078	0	0	C	3	0	0.25	0	0.01	259
139	PRO	26.0577	0.266667	0.000716734	0	0	P	6	0	0.625	0	0.01	260
140	LEU	30.2447	0.64	0.000817719	0	0	L	1	0	0	0	0.01	261
141	LYS	27.6185	0.56	0	0	0	K	3	0	0.25	0	0.01	262
142	VAL	23.2035	0.301176	0.000948777	0	0	V	7	0	0.75	0	0.01	251
143	SER	21.7874	0.34	0.00113337	0	0	S	1	0	0	0	0.01	263
144	TYR	19.2387	0.12	0.00103748	0	0	Y	1	0	0	0	0.01	265
145	GLY	17.8264	0.16	0.00129649	0	0	G	3	0	0.25	0	0.01	266
146	ILE	16.5698	0.182857	0.00155887	0	0	I	5	0	0.5	0	0.01	267
147	GLY	20.4072	0.492308	0.00154787	0	0	G	3	0	0.25	0	0.01	268
148	ASP	19.6501	0.64	0.00387438	0.245282	0.331553	D	1	0.288417	0	0.288417	0.298417	19
149	GLU	16.3369	0.34	0.00403158	0.266666	0.362916	E	1	0.314791	0	0.314791	0.324791	15
150	GLU	20.3598	0.736	0.00393319	0.250851	0.350692	E	3	0.300771	0.25	0.225579	0.310771	18
151	HIS	18.6767	0.853333	0.0025725	0.0286529	0.150009	H	3	0.089331	0.25	0.0669983	0.099331	41
152	ASP	15.5985	0.434286	0.00496481	0.418177	0.501377	D	6	0.459777	0.625	0.172416	0.469777	9
153	GLN	14.2132	0.301176	0.00252863	0.0238347	0.0503359	Q	1	0.0370853	0	0.0370853	0.047085	49
154	GLU	10.7216	0.1024	0.00646666	0.657251	0.350981	E	8	0.504116	0.875	0.0630145	0.488087	47
155	GLY	12.2584	0.0206452	0.00209262	0	0	G	8	0	0.875	0	0.01	269
156	ARG	5.90993	0.0571429	0	0	0	R	9	0	1	0	0.01	270
157	VAL	14.6617	0.0711111	0.00162714	0	0	V	5	0	0.5	0	0.01	271
158	ILE	17.784	0.12	0.00121415	0	0	I	6	0	0.625	0	0.01	272
159	VAL	21.353	0.13913	0.000871568	0	0	V	6	0	0.625	0	0.01	273
160	ALA	24.2285	0.182857	0.000729106	0	0	A	7	0	0.75	0	0.01	274
161	GLU	27.5362	0.208	0.00117535	0	0	E	7	0	0.75	0	0.01	275
162	PHE	26.1072	0.34	0.000789335	0	0	F	5	0	0.5	0	0.01	264
163	ASP	32.6257	0.736	0.0015317	0	0	D	2	0	0.125	0	0.01	249
164	SER	31.8482	0.736	0.000803703	0	0	S	3	0	0.25	0	0.01	236
165	PHE	26.1983	0.266667	0.000709063	0	0	F	5	0	0.5	0	0.01	248
166	VAL	25.1228	0.16	0.000652771	0	0	V	5	0	0.5	0	0.01	224
167	LEU	21.686	0.12	0.000816529	0	0	L	6	0	0.625	0	0.01	225
168	VAL	18.7915	0.0861538	0.00102036	0	0	V	6	0	0.625	0	0.01	226
169	THR	15.7378	0.0441379	0.001336	0	0	T	7	0	0.75	0	0.01	227
170	ALA	12.1616	0.0206452	0.00212606	0	0	A	6	0	0.625	0	0.01	228
171	TYR	5.22091	0.12	0.0140876	0.272282	0.339043	Y	9	0.305662	1	0	0.162831	229
172	VAL	7.77175	0.16	0.00682118	0	0.0797483	V	8	0.0398741	0.875	0.00498427	0.039906	75
173	PRO	6.54813	0.208	0.0103923	0.121077	0.210901	P	9	0.165989	1	0	0.092994	230
174	ASN	4.11621	0.208	0.0262996	0.69993	0.775603	N	9	0.737766	1	0	0.378883	231
175	ALA	6.47709	0.13913	0.00947238	0.0681749	0.178492	A	8	0.123334	0.875	0.0154167	0.1025	65
176	GLY	5.26186	0.384	0.0205438	0.486516	0.570258	G	7	0.528387	0.75	0.132097	0.538387	6
177	ARG	6.3185	0.64	0	0	0	R	4	0	0.375	0	0.01	232
178	GLY	8.87569	0.64	0.00949505	0.0578171	0.17989	G	2	0.118853	0.125	0.103997	0.128853	34
179	LEU	10.0433	0.301176	0.00506429	0	0.023926	L	7	0.011963	0.75	0.00299075	0.421963	68
180	VAL	7.72282	0.492308	0.0108081	0.137788	0.226567	V	5	0.182177	0.5	0.0910887	0.492177	24
181	ARG	4.10275	0.384	0	0	0	R	8	0	0.875	0	0.01	165
182	LEU	9.9394	0.16	0.00417039	0	0	L	7	0	0.75	0	0.01	233
183	GLU	12.4308	0.434286	0.00781749	0.134639	0.121769	E	1	0.128204	0	0.128204	0.138204	33
184	TYR	9.61841	0.384	0.00614827	0.0712092	0.0636214	Y	5	0.0674153	0.5	0.0337077	0.077415	42
185	ARG	9.61127	0.13913	0	0	0	R	9	0	1	0	0.01	234
186	GLN	13.1505	0.266667	0.00281413	0	0	Q	4	0	0.375	0	0.01	223
187	ARG	14.6107	0.56	0	0	0	R	2	0	0.125	0	0.01	235
188	TRP	12.4682	0.301176	0.00328599	0.0357266	0	W	7	0.0178633	0.75	0.00446582	0.027863	62
189	ASP	13.6592	0.13913	0.00425991	0.233972	0	D	6	0.116986	0.625	0.0438698	0.126986	35
190	GLU	17.4401	0.434286	0.00397162	0.19775	0.00173942	E	2	0.0997449	0.125	0.0872768	0.109745	39
191	ALA	18.0161	0.434286	0.00186087	0	0	A	3	0	0.25	0	0.01	237
192	PHE	16.4413	0.208	0.00164843	0	0	F	6	0	0.625	0	0.01	238
193	ARG	19.4818	0.182857	0	0	0	R	1	0	0	0	0.01	239
194	LYS	21.9969	0.34	0	0	0	K	1	0	0	0	0.01	240
195	PHE	20.6452	0.34	0.00126224	0.0113369	0	F	4	0.00566846	0.375	0.00354279	0.015668	73
196	LEU	20.2237	0.208	0.00108949	0	0	L	4	0	0.375	0	0.01	241
197	LYS	24.7422	0.301176	0	0	0	K	1	0	0	0	0.01	242
198	GLY	26.7533	0.492308	0.000900632	0.00607423	0	G	1	0.00303712	0	0.00303712	0.013037	79
199	LEU	23.9743	0.266667	0.000846722	0.0560723	0	L	6	0.0280362	0.625	0.0105136	0.038036	54
200	ALA	27.7003	0.235789	0.000606084	0	0	A	4	0	0.375	0	0.01	243
201	SER	30.2218	0.56	0.000757646	0.00795196	0	S	1	0.00397598	0	0.00397598	0.013976	78
202	ARG	29.8578	0.64	0	0	0	R	2	0	0.125	0	0.01	244
203	LYS	29.7334	0.266667	0	0	0	K	6	0	0.625	0	0.01	245
204	PRO	28.2915	0.235789	0.000581017	0	0	P	5	0	0.5	0	0.01	246
205	LEU	23.822	0.0711111	0.000616363	0	0	L	7	0	0.75	0	0.01	247
206	VAL	21.8248	0.12	0.000806177	0	0	V	6	0	0.625	0	0.01	222
207	LEU	17.6342	0.182857	0.00137636	0	0	L	5	0	0.5	0	0.01	166
208	CYS	15.5107	0.0711111	0.00145388	0	0	C	4	0	0.375	0	0.01	154
209	GLY	12.0616	0.0441379	0.00227449	0	0	G	9	0	1	0	0.01	164
210	ASN	6.07688	0.0711111	0.00947177	0.408554	0.117559	D	9	0.263057	1	0	0.141528	90
211	LEU	10.1297	0.12	0.00374233	0	0	L	6	0	0.625	0	0.01	98
212	ASN	5.21876	0.0861538	0.0132294	0.619263	0.197636	N	9	0.40845	1	0	0.214225	92
213	VAL	9.80202	0.0711111	0.0036405	0	0	V	8	0	0.875	0	0.01	94
214	ALA	10.3747	0.0861538	0.00334754	0	0	A	8	0	0.875	0	0.01	97
215	HIS	13.9198	0.12	0.00198182	0	0	H	8	0	0.875	0	0.01	84
216	GLU	12.6095	0.34	0.00676732	0	0.0281029	E	4	0.0140515	0.375	0.00878216	0.024051	66
217	GLU	9.89291	0.301176	0.0104389	0.0897157	0.120974	E	6	0.105345	0.625	0.0395042	0.115345	38
218	ILE	12.5016	0.208	0.00285111	0	0	I	5	0	0.5	0	0.01	100
219	ASP	9.91509	0.13913	0.00808454	0	0.0574064	D	9	0.0287032	1	0	0.024352	104
220	LEU	6.77421	0.0571429	0.00740904	0	0.0397271	L	7	0.0198635	0.75	0.00496589	0.029864	60
221	ARG	6.46535	0.182857	0	0	0	R	5	0	0.5	0	0.01	89
222	ASN	3.96412	0.384	0.0361964	0.700907	0.778833	N	7	0.73987	0.75	0.184967	0.74987	2
223	PRO	7.91407	0.266667	0.00777019	0	0.0467889	P	6	0.0233944	0.625	0.00877291	0.033394	58
224	LYS	3.77897	0.64	0	0	0	K	4	0	0.375	0	0.01	88
225	GLY	7.64734	0.736	0.0139394	0.125902	0.205186	G	3	0.165544	0.25	0.124158	0.175544	29
226	ASN	4.07306	0.384	0.0342861	0.658783	0.73154	N	7	0.695162	0.75	0.17379	0.705162	3
227	LYS	9.18986	0.34	0	0	0	K	2	0	0.125	0	0.01	87
228	LYS	6.03097	0.434286	0	0	0	K	6	0	0.625	0	0.01	101
229	ASN	6.78283	0.301176	0.0111032	0.0763054	0.138424	N	6	0.107365	0.625	0.0402618	0.117365	36
230	ALA	6.13809	0.12	0.0101921	0.0515409	0.116633	A	8	0.0840868	0.875	0.0105108	0.073065	70
231	GLY	8.27783	0.0861538	0.00525824	0	0	G	8	0	0.875	0	0.01	103
232	PHE	9.55073	0.0571429	0.00372739	0	0	F	7	0	0.75	0	0.01	102
233	THR	11.6915	0.182857	0.00313115	0	0	T	8	0	0.875	0	0.01	99
234	PRO	14.1445	0.34	0.00268909	0	0	P	4	0	0.375	0	0.01	96
235	GLN	15.9448	0.235789	0.00182921	0	0	Q	6	0	0.625	0	0.01	95
236	GLU	10.2973	0.1024	0.00701054	0.317455	0.0582614	E	9	0.187858	1	0	0.103929	105
237	ARG	14.254	0.208	0	0	0	R	9	0	1	0	0.01	93
238	GLN	18.288	0.266667	0.00145513	0	0	Q	3	0	0.25	0	0.01	86
239	GLY	18.2377	0.16	0.00123867	0	0	G	5	0	0.5	0	0.01	91
240	PHE	15.8299	0.182857	0.00170801	0	0	F	7	0	0.75	0	0.01	82
241	GLY	19.7517	0.301176	0.00130936	0	0	G	4	0	0.375	0	0.01	83
242	GLU	21.2382	0.301176	0.00226499	0.126114	0	E	1	0.0630568	0	0.0630568	0.073057	45
243	LEU	18.0488	0.16	0.00126474	0	0	L	5	0	0.5	0	0.01	81
244	LEU	21.3338	0.235789	0.0010218	0	0	L	5	0	0.5	0	0.01	85
245	GLN	24.6942	0.492308	0.00105709	0	0	Q	1	0	0	0	0.01	107
246	ALA	25.4157	0.434286	0.000935046	0	0	A	1	0	0	0	0.01	122
247	VAL	23.6906	0.16	0.000734086	0	0	V	2	0	0.125	0	0.01	139
248	PRO	26.1036	0.182857	0.000628119	0	0	P	6	0	0.625	0	0.01	140
249	LEU	21.8845	0.0711111	0.000730327	0	0	L	5	0	0.5	0	0.01	141
250	ALA	22.6022	0.13913	0.000777888	0	0	A	4	0	0.375	0	0.01	142
251	ASP	18.8725	0.208	0.00250217	0.622983	0	D	9	0.311492	1	0	0.165746	143
252	SER	21.4289	0.1024	0.000809411	0	0	S	6	0	0.625	0	0.01	144
253	PHE	18.0868	0.182857	0.00130834	0.0150657	0	F	6	0.00753283	0.625	0.00282481	0.017533	72
254	ARG	15.8368	0.266667	0	0	0	R	9	0	1	0	0.01	145
255	HIS	23.392	0.384	0.0010395	0	0	H	1	0	0	0	0.01	146
256	LEU	24.6753	0.434286	0.000991998	0	0	L	4	0	0.375	0	0.01	147
257	TYR	20.6222	0.434286	0.00142026	0	0	Y	5	0	0.5	0	0.01	148
258	PRO	20.7133	0.56	0.00161291	0	0	P	6	0	0.625	0	0.01	149
259	ASN	19.3198	0.853333	0.00240409	0	0	N	3	0	0.25	0	0.01	150
260	THR	16.7865	0.434286	0.00214347	0	0	T	2	0	0.125	0	0.01	151
261	PRO	14.736	0.34	0.00247756	0	0	P	2	0	0.125	0	0.01	152
262	TYR	12.051	0.235789	0.00320228	0	0	Y	2	0	0.125	0	0.01	153
263	ALA	13.0292	0.0711111	0.00206043	0	0	A	5	0	0.5	0	0.01	106
264	TYR	9.24979	0.0861538	0.00421123	0	0	Y	7	0	0.75	0	0.01	155
265	THR	10.3605	0.0571429	0.00316748	0	0	T	8	0	0.875	0	0.01	156
266	PHE	4.83961	0.0861538	0.0153834	0.148823	0.191816	F	7	0.170319	0.75	0.0425799	0.180319	28
267	TRP	7.56547	0.1024	0.00649378	0	0	W	8	0	0.875	0	0.01	157
268	THR	5.38423	0.34	0.0185581	0.233417	0.267215	T	8	0.250316	0.875	0.0312895	0.197737	51
269	TYR	4.93747	0.492308	0.0264419	0.45669	0.454837	Y	6	0.455763	0.625	0.170911	0.465763	10
270	MET	5.68945	0.853333	0.0277213	0.442007	0.484624	M	7	0.463315	0.75	0.115829	0.473315	8
271	MET	5.16145	0.64	0.0280774	0.450789	0.492951	M	3	0.47187	0.25	0.353902	0.48187	7
272	ASN	7.4159	0.56	0.0125828	0	0.126071	N	5	0.0630356	0.5	0.0315178	0.073036	46
273	ALA	6.24064	0.384	0.014605	0.0403052	0.173787	A	7	0.107046	0.75	0.0267615	0.117046	37
274	ARG	9.12002	0.208	0	0	0	R	8	0	0.875	0	0.01	158
275	SER	9.48595	0.56	0.00769032	0	0.0105302	S	3	0.00526508	0.25	0.00394881	0.015265	74
276	LYS	3.91314	0.492308	0	0	0	K	6	0	0.625	0	0.01	159
277	ASN	8.59855	0.16	0.00557246	0	0	N	8	0	0.875	0	0.01	160
278	VAL	4.18957	0.182857	0.0243839	0.395411	0.404308	V	5	0.399859	0.5	0.19993	0.409859	11
279	GLY	6.11655	0.12	0.010264	0.0489494	0.0738226	G	9	0.061386	1	0	0.040693	161
280	TRP	3.87765	0.0571429	0.0226121	0.555668	0.362636	W	8	0.459152	0.875	0.057394	0.354364	48
281	ARG	10.2246	0.0711111	0	0	0	R	9	0	1	0	0.01	162
282	LEU	6.40958	0.12	0.009347	0.13993	0.0553174	L	8	0.0976239	0.875	0.012203	0.083218	67
283	ASP	9.73665	0.0711111	0.0073791	0.0670203	0.0123009	D	9	0.0396606	1	0	0.02983	163
284	TYR	13.2464	0.032	0.00183737	0	0	Y	8	0	0.875	0	0.01	138
285	PHE	17.6752	0.0711111	0.0011196	0	0	F	6	0	0.625	0	0.01	137
286	LEU	18.4549	0.0861538	0.00105791	0	0	L	6	0	0.625	0	0.01	136
287	LEU	22.9923	0.12	0.000726384	0	0	L	6	0	0.625	0	0.01	135
288	SER	26.1006	0.182857	0.000628264	0	0	S	8	0	0.875	0	0.01	109
289	HIS	28.2303	0.235789	0.000583541	0	0	H	2	0	0.125	0	0.01	110
290	SER	31.2674	0.384	0.000581802	0	0	S	3	0	0.25	0	0.01	111
291	LEU	27.8474	0.208	0.000574613	0	0	L	5	0	0.5	0	0.01	112
292	LEU	27.8105	0.266667	0.000629237	0	0	L	3	0	0.25	0	0.01	113
293	PRO	32.468	0.34	0.000510355	0	0	P	1	0	0	0	0.01	114
294	ALA	30.7258	0.13913	0.000420932	0	0	A	3	0	0.25	0	0.01	115
295	LEU	26.2548	0.0711111	0.000507427	0	0	L	5	0	0.5	0	0.01	116
296	CYS	28.818	0.0711111	0.000421176	0	0	C	1	0	0	0	0.01	117
297	ASP	24.9506	0.1024	0.00119409	0.0506715	0	D	3	0.0253358	0.25	0.0190018	0.035336	56
298	SER	20.9951	0.0571429	0.000771337	0	0	S	6	0	0.625	0	0.01	118
299	LYS	19.0349	0.16	0	0	0	K	2	0	0.125	0	0.01	119
300	ILE	16.337	0.1024	0.00139259	0	0	I	8	0	0.875	0	0.01	120
301	ARG	17.4507	0.208	0	0	0	R	6	0	0.625	0	0.01	108
302	SER	15.9401	0.208	0.00175373	0	0	S	5	0	0.5	0	0.01	121
303	LYS	15.8774	0.64	0	0	0	K	3	0	0.25	0	0.01	123
304	ALA	13.4769	0.34	0.00296212	0	0.00973884	A	4	0.00486942	0.375	0.00304339	0.014869	76
305	LEU	10.7313	0.301176	0.00443571	0	0.0577431	L	4	0.0288716	0.375	0.0180447	0.438872	53
306	GLY	7.12629	0.13913	0.00782513	0.109849	0.167841	G	7	0.138845	0.75	0.0347112	0.148845	31
307	SER	7.98158	0.16	0.00646725	0.063744	0.118425	S	9	0.0910847	1	0	0.055542	124
308	ASP	5.36585	0.266667	0.0338053	1	1	D	9	1	1	0	0.51	125
309	HIS	5.45383	0.0571429	0.0114308	0.234141	0.268176	H	9	0.251158	1	0	0.135579	126
310	CYS	11.7086	0.13913	0.00289873	0	0	C	7	0	0.75	0	0.01	127
311	PRO	14.6909	0.0206452	0.00145699	0	0	P	9	0	1	0	0.01	128
312	ILE	15.4531	0.1024	0.00155645	0	0	I	7	0	0.75	0	0.01	129
313	THR	19.3962	0.12	0.0010207	0	0	T	4	0	0.375	0	0.01	130
314	LEU	22.0329	0.0571429	0.000700382	0	0	L	5	0	0.5	0	0.01	131
315	TYR	25.4262	0.0861538	0.000557326	0	0	Y	2	0	0.125	0	0.01	132
316	LEU	27.079	0.13913	0.000541941	0	0	L	7	0	0.75	0	0.01	133
317	ALA	31.4523	0.13913	0.000401712	0	0	A	6	0	0.625	0	0.01	134
318	LEU	30.6881	0.34	0.000571269	0	0	L	4	0	0.375	0	0.01	276
