# Supplementary material for: Computation and Structure‐Guided Arginine Scanning Engineers a Hyperactive AP Endonuclease for Multiplex Viral RNA Sensing
Source: Adv Sci (Weinh). 2026 Jul 24:e76769. Online ahead of print. doi: 10.1002/advs.76769 (PMC13398136; doi:10.1002/advs.76769)
Supplement: Supplementary file 3 — Supporting File 3: advs76769‐sup‐0003‐TableS2.xlsx. [file ADVS-9999-e76769-s004.xlsx]

## Sheet: distance_exposu_window 8
distance_exposu_window 8
Residue_number	Residue_name	X_dminP_A	Y_exposure	Size_localHotspotScore	Size_localHotspotScore+0.01
43	ALA	11.4666	0.736	0.543856	0.553856
44	LEU	12.4049	0.56	0.292879	0.302879
45	TYR	15.3545	0.384	0.00907829	0.0190783
46	GLU	18.5914	0.56	0.268624	0.278624
47	ASP	20.1276	0.434286	0.13764	0.14764
48	PRO	22.2779	0.736	0	0.01
49	PRO	26.407	0.853333	0	0.01
50	ASP	26.1646	0.434286	0.00511032	0.0151103
51	GLN	29.4008	0.384	0	0.01
52	LYS	30.7226	0.182857	0	0.01
53	THR	33.3732	0.235789	0	0.01
54	SER	34.1441	0.208	0	0.01
55	PRO	33.8682	0.434286	0	0.01
56	SER	37.5881	0.56	0	0.01
57	GLY	38.572	0.492308	0	0.01
58	LYS	35.65	0.301176	0	0.01
59	PRO	34.8373	0.266667	0	0.01
60	ALA	31.3884	0.208	0	0.01
61	THR	31.6883	0.384	0	0.01
62	LEU	27.8759	0.301176	0	0.01
63	LYS	25.1299	0.182857	0	0.01
64	ILE	21.4719	0.12	0	0.01
65	CYS	18.6483	0.0571429	0	0.01
66	SER	14.8447	0.0571429	0	0.01
67	TRP	12.4199	0.0571429	0	0.01
68	ASN	7.02284	0.032	0	0.01
69	VAL	7.6023	0.0711111	0	0.01
70	ASP	5.45398	0.16	0.467555	0.477555
71	GLY	4.02597	0.208	0.462232	0.472232
72	LEU	5.07445	0.0711111	0.122012	0.132012
73	ARG	3.57287	0.301176	0	0.01
74	ALA	3.85818	0.34	0.677795	0.687795
75	TRP	6.06837	0.266667	0.10552	0.11552
76	ILE	8.13581	0.235789	0	0.01
77	LYS	7.25536	0.56	0	0.01
78	LYS	3.99597	0.384	0	0.01
79	LYS	11.0781	0.434286	0	0.01
80	GLY	12.1301	0.182857	0	0.01
81	LEU	13.6128	0.266667	0	0.01
82	ASP	16.0732	0.56	0.018394	0.028394
83	TRP	16.3564	0.34	0	0.01
84	VAL	16.0227	0.301176	0	0.01
85	LYS	19.1828	0.492308	0	0.01
86	GLU	20.3468	0.853333	0.482688	0.492688
87	GLU	21.6268	0.301176	0.0363393	0.0463393
88	ALA	23.0573	0.301176	0	0.01
89	PRO	21.1993	0.13913	0	0.01
90	ASP	24.3926	0.266667	0	0.01
91	ILE	21.4989	0.13913	0	0.01
92	LEU	16.1755	0.12	0	0.01
93	CYS	15.8942	0.0571429	0	0.01
94	LEU	12.5442	0.0861538	0	0.01
95	GLN	10.2445	0.0441379	0	0.01
96	GLN	4.79809	0.0861538	0.632989	0.642989
97	THR	5.85103	0.032	0.255722	0.265722
98	LYS	5.17966	0.1024	0	0.01
99	CYS	6.76705	0.0861538	0.123197	0.133197
100	SER	7.25384	0.208	0.153126	0.163126
101	GLU	10.5541	0.384	0.261188	0.271188
102	ASN	9.32694	1	0.341611	0.351611
103	LYS	6.78215	0.64	0	0.01
104	LEU	10.4335	0.34	0	0.01
105	PRO	9.17849	0.384	0.110473	0.120473
106	ALA	13.6215	0.853333	0.00725081	0.0172508
107	GLU	12.6669	0.736	0.400231	0.410231
108	LEU	11.9282	0.384	0	0.01
109	GLN	17.0453	0.56	0	0.01
110	GLU	18.5576	0.64	0.0715027	0.0815027
111	LEU	17.2271	0.266667	0	0.01
112	PRO	22.9253	0.64	0	0.01
113	GLY	23.8839	0.34	0	0.01
114	LEU	19.6717	0.16	0	0.01
115	SER	22.6397	0.34	0	0.01
116	HIS	21.4789	0.34	0	0.01
117	GLN	17.0158	0.235789	0	0.01
118	TYR	17.1029	0.235789	0	0.01
119	TRP	12.5567	0.16	0	0.01
120	SER	12.5503	0.0861538	0	0.01
121	ALA	10.0355	0.0861538	0	0.01
122	PRO	10.2511	0.182857	0	0.01
123	SER	9.4286	0.384	0	0.01
124	ASP	9.28349	0.56	0.233217	0.243217
125	LYS	8.18934	0.434286	0	0.01
126	GLU	5.49623	0.384	0.821645	0.831645
127	GLY	4.56387	0.34	0.499265	0.509265
128	TYR	5.92221	0.182857	0.132035	0.142035
129	SER	7.56262	0.0861538	0	0.01
130	GLY	10.9902	0.0206452	0	0.01
131	VAL	12.9356	0	0	0.01
132	GLY	14.3721	0.0861538	0	0.01
133	LEU	17.1266	0.0861538	0	0.01
134	LEU	16.1001	0.1024	0	0.01
135	SER	21.7717	0.16	0	0.01
136	ARG	24.7697	0.266667	0	0.01
137	GLN	26.8606	0.434286	0	0.01
138	CYS	28.1885	0.34	0	0.01
139	PRO	26.0577	0.266667	0	0.01
140	LEU	30.2447	0.64	0	0.01
141	LYS	27.6185	0.56	0	0.01
142	VAL	23.2035	0.301176	0	0.01
143	SER	21.7874	0.34	0	0.01
144	TYR	19.2387	0.12	0	0.01
145	GLY	17.8264	0.16	0	0.01
146	ILE	16.5698	0.182857	0	0.01
147	GLY	20.4072	0.492308	0	0.01
148	ASP	19.6501	0.64	0.245282	0.255282
149	GLU	16.3369	0.34	0.266666	0.276666
150	GLU	20.3598	0.736	0.250851	0.260851
151	HIS	18.6767	0.853333	0.0286529	0.0386529
152	ASP	15.5985	0.434286	0.418177	0.428177
153	GLN	14.2132	0.301176	0.0238347	0.0338347
154	GLU	10.7216	0.1024	0.657251	0.667251
155	GLY	12.2584	0.0206452	0	0.01
156	ARG	5.90993	0.0571429	0	0.01
157	VAL	14.6617	0.0711111	0	0.01
158	ILE	17.784	0.12	0	0.01
159	VAL	21.353	0.13913	0	0.01
160	ALA	24.2285	0.182857	0	0.01
161	GLU	27.5362	0.208	0	0.01
162	PHE	26.1072	0.34	0	0.01
163	ASP	32.6257	0.736	0	0.01
164	SER	31.8482	0.736	0	0.01
165	PHE	26.1983	0.266667	0	0.01
166	VAL	25.1228	0.16	0	0.01
167	LEU	21.686	0.12	0	0.01
168	VAL	18.7915	0.0861538	0	0.01
169	THR	15.7378	0.0441379	0	0.01
170	ALA	12.1616	0.0206452	0	0.01
171	TYR	5.22091	0.12	0.272282	0.282282
172	VAL	7.77175	0.16	0	0.01
173	PRO	6.54813	0.208	0.121077	0.131077
174	ASN	4.11621	0.208	0.69993	0.70993
175	ALA	6.47709	0.13913	0.0681749	0.0781749
176	GLY	5.26186	0.384	0.486516	0.496516
177	ARG	6.3185	0.64	0	0.01
178	GLY	8.87569	0.64	0.0578171	0.0678171
179	LEU	10.0433	0.301176	0	0.01
180	VAL	7.72282	0.492308	0.137788	0.147788
181	ARG	4.10275	0.384	0	0.01
182	LEU	9.9394	0.16	0	0.01
183	GLU	12.4308	0.434286	0.134639	0.144639
184	TYR	9.61841	0.384	0.0712092	0.0812092
185	ARG	9.61127	0.13913	0	0.01
186	GLN	13.1505	0.266667	0	0.01
187	ARG	14.6107	0.56	0	0.01
188	TRP	12.4682	0.301176	0.0357266	0.0457266
189	ASP	13.6592	0.13913	0.233972	0.243972
190	GLU	17.4401	0.434286	0.19775	0.20775
191	ALA	18.0161	0.434286	0	0.01
192	PHE	16.4413	0.208	0	0.01
193	ARG	19.4818	0.182857	0	0.01
194	LYS	21.9969	0.34	0	0.01
195	PHE	20.6452	0.34	0.0113369	0.0213369
196	LEU	20.2237	0.208	0	0.01
197	LYS	24.7422	0.301176	0	0.01
198	GLY	26.7533	0.492308	0.00607423	0.0160742
199	LEU	23.9743	0.266667	0.0560723	0.0660723
200	ALA	27.7003	0.235789	0	0.01
201	SER	30.2218	0.56	0.00795196	0.017952
202	ARG	29.8578	0.64	0	0.01
203	LYS	29.7334	0.266667	0	0.01
204	PRO	28.2915	0.235789	0	0.01
205	LEU	23.822	0.0711111	0	0.01
206	VAL	21.8248	0.12	0	0.01
207	LEU	17.6342	0.182857	0	0.01
208	CYS	15.5107	0.0711111	0	0.01
209	GLY	12.0616	0.0441379	0	0.01
210	ASN	6.07688	0.0711111	0.408554	0.418554
211	LEU	10.1297	0.12	0	0.01
212	ASN	5.21876	0.0861538	0.619263	0.629263
213	VAL	9.80202	0.0711111	0	0.01
214	ALA	10.3747	0.0861538	0	0.01
215	HIS	13.9198	0.12	0	0.01
216	GLU	12.6095	0.34	0	0.01
217	GLU	9.89291	0.301176	0.0897157	0.0997157
218	ILE	12.5016	0.208	0	0.01
219	ASP	9.91509	0.13913	0	0.01
220	LEU	6.77421	0.0571429	0	0.01
221	ARG	6.46535	0.182857	0	0.01
222	ASN	3.96412	0.384	0.700907	0.710907
223	PRO	7.91407	0.266667	0	0.01
224	LYS	3.77897	0.64	0	0.01
225	GLY	7.64734	0.736	0.125902	0.135902
226	ASN	4.07306	0.384	0.658783	0.668783
227	LYS	9.18986	0.34	0	0.01
228	LYS	6.03097	0.434286	0	0.01
229	ASN	6.78283	0.301176	0.0763054	0.0863054
230	ALA	6.13809	0.12	0.0515409	0.0615409
231	GLY	8.27783	0.0861538	0	0.01
232	PHE	9.55073	0.0571429	0	0.01
233	THR	11.6915	0.182857	0	0.01
234	PRO	14.1445	0.34	0	0.01
235	GLN	15.9448	0.235789	0	0.01
236	GLU	10.2973	0.1024	0.317455	0.327455
237	ARG	14.254	0.208	0	0.01
238	GLN	18.288	0.266667	0	0.01
239	GLY	18.2377	0.16	0	0.01
240	PHE	15.8299	0.182857	0	0.01
241	GLY	19.7517	0.301176	0	0.01
242	GLU	21.2382	0.301176	0.126114	0.136114
243	LEU	18.0488	0.16	0	0.01
244	LEU	21.3338	0.235789	0	0.01
245	GLN	24.6942	0.492308	0	0.01
246	ALA	25.4157	0.434286	0	0.01
247	VAL	23.6906	0.16	0	0.01
248	PRO	26.1036	0.182857	0	0.01
249	LEU	21.8845	0.0711111	0	0.01
250	ALA	22.6022	0.13913	0	0.01
251	ASP	18.8725	0.208	0.622983	0.632983
252	SER	21.4289	0.1024	0	0.01
253	PHE	18.0868	0.182857	0.0150657	0.0250657
254	ARG	15.8368	0.266667	0	0.01
255	HIS	23.392	0.384	0	0.01
256	LEU	24.6753	0.434286	0	0.01
257	TYR	20.6222	0.434286	0	0.01
258	PRO	20.7133	0.56	0	0.01
259	ASN	19.3198	0.853333	0	0.01
260	THR	16.7865	0.434286	0	0.01
261	PRO	14.736	0.34	0	0.01
262	TYR	12.051	0.235789	0	0.01
263	ALA	13.0292	0.0711111	0	0.01
264	TYR	9.24979	0.0861538	0	0.01
265	THR	10.3605	0.0571429	0	0.01
266	PHE	4.83961	0.0861538	0.148823	0.158823
267	TRP	7.56547	0.1024	0	0.01
268	THR	5.38423	0.34	0.233417	0.243417
269	TYR	4.93747	0.492308	0.45669	0.46669
270	MET	5.68945	0.853333	0.442007	0.452007
271	MET	5.16145	0.64	0.450789	0.460789
272	ASN	7.4159	0.56	0	0.01
273	ALA	6.24064	0.384	0.0403052	0.0503052
274	ARG	9.12002	0.208	0	0.01
275	SER	9.48595	0.56	0	0.01
276	LYS	3.91314	0.492308	0	0.01
277	ASN	8.59855	0.16	0	0.01
278	VAL	4.18957	0.182857	0.395411	0.405411
279	GLY	6.11655	0.12	0.0489494	0.0589494
280	TRP	3.87765	0.0571429	0.555668	0.565668
281	ARG	10.2246	0.0711111	0	0.01
282	LEU	6.40958	0.12	0.13993	0.14993
283	ASP	9.73665	0.0711111	0.0670203	0.0770203
284	TYR	13.2464	0.032	0	0.01
285	PHE	17.6752	0.0711111	0	0.01
286	LEU	18.4549	0.0861538	0	0.01
287	LEU	22.9923	0.12	0	0.01
288	SER	26.1006	0.182857	0	0.01
289	HIS	28.2303	0.235789	0	0.01
290	SER	31.2674	0.384	0	0.01
291	LEU	27.8474	0.208	0	0.01
292	LEU	27.8105	0.266667	0	0.01
293	PRO	32.468	0.34	0	0.01
294	ALA	30.7258	0.13913	0	0.01
295	LEU	26.2548	0.0711111	0	0.01
296	CYS	28.818	0.0711111	0	0.01
297	ASP	24.9506	0.1024	0.0506715	0.0606715
298	SER	20.9951	0.0571429	0	0.01
299	LYS	19.0349	0.16	0	0.01
300	ILE	16.337	0.1024	0	0.01
301	ARG	17.4507	0.208	0	0.01
302	SER	15.9401	0.208	0	0.01
303	LYS	15.8774	0.64	0	0.01
304	ALA	13.4769	0.34	0	0.01
305	LEU	10.7313	0.301176	0	0.01
306	GLY	7.12629	0.13913	0.109849	0.119849
307	SER	7.98158	0.16	0.063744	0.073744
308	ASP	5.36585	0.266667	1	1.01
309	HIS	5.45383	0.0571429	0.234141	0.244141
310	CYS	11.7086	0.13913	0	0.01
311	PRO	14.6909	0.0206452	0	0.01
312	ILE	15.4531	0.1024	0	0.01
313	THR	19.3962	0.12	0	0.01
314	LEU	22.0329	0.0571429	0	0.01
315	TYR	25.4262	0.0861538	0	0.01
316	LEU	27.079	0.13913	0	0.01
317	ALA	31.4523	0.13913	0	0.01
318	LEU	30.6881	0.34	0	0.01

## Sheet: distance_exposu_window 18
distance_exposu_window 18
Residue_number	Residue_name	X_dminP_A	Y_exposure	Size_localHotspotScore	Size_localHotspotScore +0.01
43	ALA	11.4666	0.736	0.569703	0.579703
44	LEU	12.4049	0.56	0.374218	0.384218
45	TYR	15.3545	0.384	0.124445	0.134445
46	GLU	18.5914	0.56	0.33361	0.34361
47	ASP	20.1276	0.434286	0.209697	0.219697
48	PRO	22.2779	0.736	0.0349104	0.0449104
49	PRO	26.407	0.853333	0	0.01
50	ASP	26.1646	0.434286	0.0177592	0.0277592
51	GLN	29.4008	0.384	0	0.01
52	LYS	30.7226	0.182857	0	0.01
53	THR	33.3732	0.235789	0	0.01
54	SER	34.1441	0.208	0	0.01
55	PRO	33.8682	0.434286	0	0.01
56	SER	37.5881	0.56	0	0.01
57	GLY	38.572	0.492308	0	0.01
58	LYS	35.65	0.301176	0	0.01
59	PRO	34.8373	0.266667	0	0.01
60	ALA	31.3884	0.208	0	0.01
61	THR	31.6883	0.384	0	0.01
62	LEU	27.8759	0.301176	0	0.01
63	LYS	25.1299	0.182857	0	0.01
64	ILE	21.4719	0.12	0	0.01
65	CYS	18.6483	0.0571429	0	0.01
66	SER	14.8447	0.0571429	0	0.01
67	TRP	12.4199	0.0571429	0	0.01
68	ASN	7.02284	0.032	0.0480688	0.0580688
69	VAL	7.6023	0.0711111	0.0359254	0.0459254
70	ASP	5.45398	0.16	0.566704	0.576704
71	GLY	4.02597	0.208	0.561768	0.571768
72	LEU	5.07445	0.0711111	0.21974	0.22974
73	ARG	3.57287	0.301176	0	0.01
74	ALA	3.85818	0.34	0.775385	0.785385
75	TRP	6.06837	0.266667	0.209871	0.219871
76	ILE	8.13581	0.235789	0.0559846	0.0659846
77	LYS	7.25536	0.56	0	0.01
78	LYS	3.99597	0.384	0	0.01
79	LYS	11.0781	0.434286	0	0.01
80	GLY	12.1301	0.182857	0	0.01
81	LEU	13.6128	0.266667	0	0.01
82	ASP	16.0732	0.56	0	0.01
83	TRP	16.3564	0.34	0	0.01
84	VAL	16.0227	0.301176	0	0.01
85	LYS	19.1828	0.492308	0	0.01
86	GLU	20.3468	0.853333	0	0.01
87	GLU	21.6268	0.301176	0	0.01
88	ALA	23.0573	0.301176	0	0.01
89	PRO	21.1993	0.13913	0	0.01
90	ASP	24.3926	0.266667	0	0.01
91	ILE	21.4989	0.13913	0	0.01
92	LEU	16.1755	0.12	0	0.01
93	CYS	15.8942	0.0571429	0	0.01
94	LEU	12.5442	0.0861538	0	0.01
95	GLN	10.2445	0.0441379	0	0.01
96	GLN	4.79809	0.0861538	0.653882	0.663882
97	THR	5.85103	0.032	0.311214	0.321214
98	LYS	5.17966	0.1024	0	0.01
99	CYS	6.76705	0.0861538	0.226334	0.236334
100	SER	7.25384	0.208	0.260391	0.270391
101	GLU	10.5541	0.384	0.36165	0.37165
102	ASN	9.32694	1	0.43277	0.44277
103	LYS	6.78215	0.64	0	0.01
104	LEU	10.4335	0.34	0.0613681	0.0713681
105	PRO	9.17849	0.384	0.159484	0.169484
106	ALA	13.6215	0.853333	0.0272801	0.0372801
107	GLU	12.6669	0.736	0.291406	0.301406
108	LEU	11.9282	0.384	0	0.01
109	GLN	17.0453	0.56	0	0.01
110	GLU	18.5576	0.64	0	0.01
111	LEU	17.2271	0.266667	0	0.01
112	PRO	22.9253	0.64	0	0.01
113	GLY	23.8839	0.34	0	0.01
114	LEU	19.6717	0.16	0	0.01
115	SER	22.6397	0.34	0	0.01
116	HIS	21.4789	0.34	0	0.01
117	GLN	17.0158	0.235789	0	0.01
118	TYR	17.1029	0.235789	0	0.01
119	TRP	12.5567	0.16	0	0.01
120	SER	12.5503	0.0861538	0	0.01
121	ALA	10.0355	0.0861538	0	0.01
122	PRO	10.2511	0.182857	0	0.01
123	SER	9.4286	0.384	0.0479811	0.0579811
124	ASP	9.28349	0.56	0.319374	0.329374
125	LYS	8.18934	0.434286	0	0.01
126	GLU	5.49623	0.384	0.929218	0.939218
127	GLY	4.56387	0.34	0.601919	0.611919
128	TYR	5.92221	0.182857	0.225058	0.235058
129	SER	7.56262	0.0861538	0.0637365	0.0737365
130	GLY	10.9902	0.0206452	0	0.01
131	VAL	12.9356	0	0	0.01
132	GLY	14.3721	0.0861538	0	0.01
133	LEU	17.1266	0.0861538	0	0.01
134	LEU	16.1001	0.1024	0	0.01
135	SER	21.7717	0.16	0	0.01
136	ARG	24.7697	0.266667	0	0.01
137	GLN	26.8606	0.434286	0	0.01
138	CYS	28.1885	0.34	0	0.01
139	PRO	26.0577	0.266667	0	0.01
140	LEU	30.2447	0.64	0	0.01
141	LYS	27.6185	0.56	0	0.01
142	VAL	23.2035	0.301176	0	0.01
143	SER	21.7874	0.34	0	0.01
144	TYR	19.2387	0.12	0	0.01
145	GLY	17.8264	0.16	0	0.01
146	ILE	16.5698	0.182857	0	0.01
147	GLY	20.4072	0.492308	0	0.01
148	ASP	19.6501	0.64	0.331553	0.341553
149	GLU	16.3369	0.34	0.362916	0.372916
150	GLU	20.3598	0.736	0.350692	0.360692
151	HIS	18.6767	0.853333	0.150009	0.160009
152	ASP	15.5985	0.434286	0.501377	0.511377
153	GLN	14.2132	0.301176	0.0503359	0.0603359
154	GLU	10.7216	0.1024	0.350981	0.360981
155	GLY	12.2584	0.0206452	0	0.01
156	ARG	5.90993	0.0571429	0	0.01
157	VAL	14.6617	0.0711111	0	0.01
158	ILE	17.784	0.12	0	0.01
159	VAL	21.353	0.13913	0	0.01
160	ALA	24.2285	0.182857	0	0.01
161	GLU	27.5362	0.208	0	0.01
162	PHE	26.1072	0.34	0	0.01
163	ASP	32.6257	0.736	0	0.01
164	SER	31.8482	0.736	0	0.01
165	PHE	26.1983	0.266667	0	0.01
166	VAL	25.1228	0.16	0	0.01
167	LEU	21.686	0.12	0	0.01
168	VAL	18.7915	0.0861538	0	0.01
169	THR	15.7378	0.0441379	0	0.01
170	ALA	12.1616	0.0206452	0	0.01
171	TYR	5.22091	0.12	0.339043	0.349043
172	VAL	7.77175	0.16	0.0797483	0.0897483
173	PRO	6.54813	0.208	0.210901	0.220901
174	ASN	4.11621	0.208	0.775603	0.785603
175	ALA	6.47709	0.13913	0.178492	0.188492
176	GLY	5.26186	0.384	0.570258	0.580258
177	ARG	6.3185	0.64	0	0.01
178	GLY	8.87569	0.64	0.17989	0.18989
179	LEU	10.0433	0.301176	0.023926	0.033926
180	VAL	7.72282	0.492308	0.226567	0.236567
181	ARG	4.10275	0.384	0	0.01
182	LEU	9.9394	0.16	0	0.01
183	GLU	12.4308	0.434286	0.121769	0.131769
184	TYR	9.61841	0.384	0.0636214	0.0736214
185	ARG	9.61127	0.13913	0	0.01
186	GLN	13.1505	0.266667	0	0.01
187	ARG	14.6107	0.56	0	0.01
188	TRP	12.4682	0.301176	0	0.01
189	ASP	13.6592	0.13913	0	0.01
190	GLU	17.4401	0.434286	0.00173942	0.0117394
191	ALA	18.0161	0.434286	0	0.01
192	PHE	16.4413	0.208	0	0.01
193	ARG	19.4818	0.182857	0	0.01
194	LYS	21.9969	0.34	0	0.01
195	PHE	20.6452	0.34	0	0.01
196	LEU	20.2237	0.208	0	0.01
197	LYS	24.7422	0.301176	0	0.01
198	GLY	26.7533	0.492308	0	0.01
199	LEU	23.9743	0.266667	0	0.01
200	ALA	27.7003	0.235789	0	0.01
201	SER	30.2218	0.56	0	0.01
202	ARG	29.8578	0.64	0	0.01
203	LYS	29.7334	0.266667	0	0.01
204	PRO	28.2915	0.235789	0	0.01
205	LEU	23.822	0.0711111	0	0.01
206	VAL	21.8248	0.12	0	0.01
207	LEU	17.6342	0.182857	0	0.01
208	CYS	15.5107	0.0711111	0	0.01
209	GLY	12.0616	0.0441379	0	0.01
210	ASN	6.07688	0.0711111	0.117559	0.127559
211	LEU	10.1297	0.12	0	0.01
212	ASN	5.21876	0.0861538	0.197636	0.207636
213	VAL	9.80202	0.0711111	0	0.01
214	ALA	10.3747	0.0861538	0	0.01
215	HIS	13.9198	0.12	0	0.01
216	GLU	12.6095	0.34	0.0281029	0.0381029
217	GLU	9.89291	0.301176	0.120974	0.130974
218	ILE	12.5016	0.208	0	0.01
219	ASP	9.91509	0.13913	0.0574064	0.0674064
220	LEU	6.77421	0.0571429	0.0397271	0.0497271
221	ARG	6.46535	0.182857	0	0.01
222	ASN	3.96412	0.384	0.778833	0.788833
223	PRO	7.91407	0.266667	0.0467889	0.0567889
224	LYS	3.77897	0.64	0	0.01
225	GLY	7.64734	0.736	0.205186	0.215186
226	ASN	4.07306	0.384	0.73154	0.74154
227	LYS	9.18986	0.34	0	0.01
228	LYS	6.03097	0.434286	0	0.01
229	ASN	6.78283	0.301176	0.138424	0.148424
230	ALA	6.13809	0.12	0.116633	0.126633
231	GLY	8.27783	0.0861538	0	0.01
232	PHE	9.55073	0.0571429	0	0.01
233	THR	11.6915	0.182857	0	0.01
234	PRO	14.1445	0.34	0	0.01
235	GLN	15.9448	0.235789	0	0.01
236	GLU	10.2973	0.1024	0.0582614	0.0682614
237	ARG	14.254	0.208	0	0.01
238	GLN	18.288	0.266667	0	0.01
239	GLY	18.2377	0.16	0	0.01
240	PHE	15.8299	0.182857	0	0.01
241	GLY	19.7517	0.301176	0	0.01
242	GLU	21.2382	0.301176	0	0.01
243	LEU	18.0488	0.16	0	0.01
244	LEU	21.3338	0.235789	0	0.01
245	GLN	24.6942	0.492308	0	0.01
246	ALA	25.4157	0.434286	0	0.01
247	VAL	23.6906	0.16	0	0.01
248	PRO	26.1036	0.182857	0	0.01
249	LEU	21.8845	0.0711111	0	0.01
250	ALA	22.6022	0.13913	0	0.01
251	ASP	18.8725	0.208	0	0.01
252	SER	21.4289	0.1024	0	0.01
253	PHE	18.0868	0.182857	0	0.01
254	ARG	15.8368	0.266667	0	0.01
255	HIS	23.392	0.384	0	0.01
256	LEU	24.6753	0.434286	0	0.01
257	TYR	20.6222	0.434286	0	0.01
258	PRO	20.7133	0.56	0	0.01
259	ASN	19.3198	0.853333	0	0.01
260	THR	16.7865	0.434286	0	0.01
261	PRO	14.736	0.34	0	0.01
262	TYR	12.051	0.235789	0	0.01
263	ALA	13.0292	0.0711111	0	0.01
264	TYR	9.24979	0.0861538	0	0.01
265	THR	10.3605	0.0571429	0	0.01
266	PHE	4.83961	0.0861538	0.191816	0.201816
267	TRP	7.56547	0.1024	0	0.01
268	THR	5.38423	0.34	0.267215	0.277215
269	TYR	4.93747	0.492308	0.454837	0.464837
270	MET	5.68945	0.853333	0.484624	0.494624
271	MET	5.16145	0.64	0.492951	0.502951
272	ASN	7.4159	0.56	0.126071	0.136071
273	ALA	6.24064	0.384	0.173787	0.183787
274	ARG	9.12002	0.208	0	0.01
275	SER	9.48595	0.56	0.0105302	0.0205302
276	LYS	3.91314	0.492308	0	0.01
277	ASN	8.59855	0.16	0	0.01
278	VAL	4.18957	0.182857	0.404308	0.414308
279	GLY	6.11655	0.12	0.0738226	0.0838226
280	TRP	3.87765	0.0571429	0.362636	0.372636
281	ARG	10.2246	0.0711111	0	0.01
282	LEU	6.40958	0.12	0.0553174	0.0653174
283	ASP	9.73665	0.0711111	0.0123009	0.0223009
284	TYR	13.2464	0.032	0	0.01
285	PHE	17.6752	0.0711111	0	0.01
286	LEU	18.4549	0.0861538	0	0.01
287	LEU	22.9923	0.12	0	0.01
288	SER	26.1006	0.182857	0	0.01
289	HIS	28.2303	0.235789	0	0.01
290	SER	31.2674	0.384	0	0.01
291	LEU	27.8474	0.208	0	0.01
292	LEU	27.8105	0.266667	0	0.01
293	PRO	32.468	0.34	0	0.01
294	ALA	30.7258	0.13913	0	0.01
295	LEU	26.2548	0.0711111	0	0.01
296	CYS	28.818	0.0711111	0	0.01
297	ASP	24.9506	0.1024	0	0.01
298	SER	20.9951	0.0571429	0	0.01
299	LYS	19.0349	0.16	0	0.01
300	ILE	16.337	0.1024	0	0.01
301	ARG	17.4507	0.208	0	0.01
302	SER	15.9401	0.208	0	0.01
303	LYS	15.8774	0.64	0	0.01
304	ALA	13.4769	0.34	0.00973884	0.0197388
305	LEU	10.7313	0.301176	0.0577431	0.0677431
306	GLY	7.12629	0.13913	0.167841	0.177841
307	SER	7.98158	0.16	0.118425	0.128425
308	ASP	5.36585	0.266667	1	1.01
309	HIS	5.45383	0.0571429	0.268176	0.278176
310	CYS	11.7086	0.13913	0	0.01
311	PRO	14.6909	0.0206452	0	0.01
312	ILE	15.4531	0.1024	0	0.01
313	THR	19.3962	0.12	0	0.01
314	LEU	22.0329	0.0571429	0	0.01
315	TYR	25.4262	0.0861538	0	0.01
316	LEU	27.079	0.13913	0	0.01
317	ALA	31.4523	0.13913	0	0.01
318	LEU	30.6881	0.34	0	0.01

## Sheet: Average
distance_exposu_window 8							distance_exposu_window 18
Residue_number	Residue_name	X_dminP_A	Y_exposure	Size_localHotspotScore	Size_localHotspotScore+0.01		Residue_number	Residue_name	X_dminP_A	Y_exposure	Size_localHotspotScore	Size_localHotspotScore +0.01		Average_Size_localHotspotScore +0.01
43	ALA	11.4666	0.736	0.543856	0.553856		43	ALA	11.4666	0.736	0.569703	0.579703		0.566779
44	LEU	12.4049	0.56	0.292879	0.302879		44	LEU	12.4049	0.56	0.374218	0.384218		0.343548
45	TYR	15.3545	0.384	0.00907829	0.0190783		45	TYR	15.3545	0.384	0.124445	0.134445		0.0767617
46	GLU	18.5914	0.56	0.268624	0.278624		46	GLU	18.5914	0.56	0.33361	0.34361		0.311117
47	ASP	20.1276	0.434286	0.13764	0.14764		47	ASP	20.1276	0.434286	0.209697	0.219697		0.183668
48	PRO	22.2779	0.736	0	0.01		48	PRO	22.2779	0.736	0.0349104	0.0449104		0.0274552
49	PRO	26.407	0.853333	0	0.01		49	PRO	26.407	0.853333	0	0.01		0.01
50	ASP	26.1646	0.434286	0.00511032	0.0151103		50	ASP	26.1646	0.434286	0.0177592	0.0277592		0.0214348
51	GLN	29.4008	0.384	0	0.01		51	GLN	29.4008	0.384	0	0.01		0.01
52	LYS	30.7226	0.182857	0	0.01		52	LYS	30.7226	0.182857	0	0.01		0.01
53	THR	33.3732	0.235789	0	0.01		53	THR	33.3732	0.235789	0	0.01		0.01
54	SER	34.1441	0.208	0	0.01		54	SER	34.1441	0.208	0	0.01		0.01
55	PRO	33.8682	0.434286	0	0.01		55	PRO	33.8682	0.434286	0	0.01		0.01
56	SER	37.5881	0.56	0	0.01		56	SER	37.5881	0.56	0	0.01		0.01
57	GLY	38.572	0.492308	0	0.01		57	GLY	38.572	0.492308	0	0.01		0.01
58	LYS	35.65	0.301176	0	0.01		58	LYS	35.65	0.301176	0	0.01		0.01
59	PRO	34.8373	0.266667	0	0.01		59	PRO	34.8373	0.266667	0	0.01		0.01
60	ALA	31.3884	0.208	0	0.01		60	ALA	31.3884	0.208	0	0.01		0.01
61	THR	31.6883	0.384	0	0.01		61	THR	31.6883	0.384	0	0.01		0.01
62	LEU	27.8759	0.301176	0	0.01		62	LEU	27.8759	0.301176	0	0.01		0.01
63	LYS	25.1299	0.182857	0	0.01		63	LYS	25.1299	0.182857	0	0.01		0.01
64	ILE	21.4719	0.12	0	0.01		64	ILE	21.4719	0.12	0	0.01		0.01
65	CYS	18.6483	0.0571429	0	0.01		65	CYS	18.6483	0.0571429	0	0.01		0.01
66	SER	14.8447	0.0571429	0	0.01		66	SER	14.8447	0.0571429	0	0.01		0.01
67	TRP	12.4199	0.0571429	0	0.01		67	TRP	12.4199	0.0571429	0	0.01		0.01
68	ASN	7.02284	0.032	0	0.01		68	ASN	7.02284	0.032	0.0480688	0.0580688		0.0340344
69	VAL	7.6023	0.0711111	0	0.01		69	VAL	7.6023	0.0711111	0.0359254	0.0459254		0.0279627
70	ASP	5.45398	0.16	0.467555	0.477555		70	ASP	5.45398	0.16	0.566704	0.576704		0.527129
71	GLY	4.02597	0.208	0.462232	0.472232		71	GLY	4.02597	0.208	0.561768	0.571768		0.522
72	LEU	5.07445	0.0711111	0.122012	0.132012		72	LEU	5.07445	0.0711111	0.21974	0.22974		0.180876
73	ARG	3.57287	0.301176	0	0.01		73	ARG	3.57287	0.301176	0	0.01		0.01
74	ALA	3.85818	0.34	0.677795	0.687795		74	ALA	3.85818	0.34	0.775385	0.785385		0.73659
75	TRP	6.06837	0.266667	0.10552	0.11552		75	TRP	6.06837	0.266667	0.209871	0.219871		0.167695
76	ILE	8.13581	0.235789	0	0.01		76	ILE	8.13581	0.235789	0.0559846	0.0659846		0.0379923
77	LYS	7.25536	0.56	0	0.01		77	LYS	7.25536	0.56	0	0.01		0.01
78	LYS	3.99597	0.384	0	0.01		78	LYS	3.99597	0.384	0	0.01		0.01
79	LYS	11.0781	0.434286	0	0.01		79	LYS	11.0781	0.434286	0	0.01		0.01
80	GLY	12.1301	0.182857	0	0.01		80	GLY	12.1301	0.182857	0	0.01		0.01
81	LEU	13.6128	0.266667	0	0.01		81	LEU	13.6128	0.266667	0	0.01		0.01
82	ASP	16.0732	0.56	0.018394	0.028394		82	ASP	16.0732	0.56	0	0.01		0.019197
83	TRP	16.3564	0.34	0	0.01		83	TRP	16.3564	0.34	0	0.01		0.01
84	VAL	16.0227	0.301176	0	0.01		84	VAL	16.0227	0.301176	0	0.01		0.01
85	LYS	19.1828	0.492308	0	0.01		85	LYS	19.1828	0.492308	0	0.01		0.01
86	GLU	20.3468	0.853333	0.482688	0.492688		86	GLU	20.3468	0.853333	0	0.01		0.251344
87	GLU	21.6268	0.301176	0.0363393	0.0463393		87	GLU	21.6268	0.301176	0	0.01		0.0281697
88	ALA	23.0573	0.301176	0	0.01		88	ALA	23.0573	0.301176	0	0.01		0.01
89	PRO	21.1993	0.13913	0	0.01		89	PRO	21.1993	0.13913	0	0.01		0.01
90	ASP	24.3926	0.266667	0	0.01		90	ASP	24.3926	0.266667	0	0.01		0.01
91	ILE	21.4989	0.13913	0	0.01		91	ILE	21.4989	0.13913	0	0.01		0.01
92	LEU	16.1755	0.12	0	0.01		92	LEU	16.1755	0.12	0	0.01		0.01
93	CYS	15.8942	0.0571429	0	0.01		93	CYS	15.8942	0.0571429	0	0.01		0.01
94	LEU	12.5442	0.0861538	0	0.01		94	LEU	12.5442	0.0861538	0	0.01		0.01
95	GLN	10.2445	0.0441379	0	0.01		95	GLN	10.2445	0.0441379	0	0.01		0.01
96	GLN	4.79809	0.0861538	0.632989	0.642989		96	GLN	4.79809	0.0861538	0.653882	0.663882		0.653436
97	THR	5.85103	0.032	0.255722	0.265722		97	THR	5.85103	0.032	0.311214	0.321214		0.293468
98	LYS	5.17966	0.1024	0	0.01		98	LYS	5.17966	0.1024	0	0.01		0.01
99	CYS	6.76705	0.0861538	0.123197	0.133197		99	CYS	6.76705	0.0861538	0.226334	0.236334		0.184766
100	SER	7.25384	0.208	0.153126	0.163126		100	SER	7.25384	0.208	0.260391	0.270391		0.216759
101	GLU	10.5541	0.384	0.261188	0.271188		101	GLU	10.5541	0.384	0.36165	0.37165		0.321419
102	ASN	9.32694	1	0.341611	0.351611		102	ASN	9.32694	1	0.43277	0.44277		0.39719
103	LYS	6.78215	0.64	0	0.01		103	LYS	6.78215	0.64	0	0.01		0.01
104	LEU	10.4335	0.34	0	0.01		104	LEU	10.4335	0.34	0.0613681	0.0713681		0.0406841
105	PRO	9.17849	0.384	0.110473	0.120473		105	PRO	9.17849	0.384	0.159484	0.169484		0.144979
106	ALA	13.6215	0.853333	0.00725081	0.0172508		106	ALA	13.6215	0.853333	0.0272801	0.0372801		0.0272655
107	GLU	12.6669	0.736	0.400231	0.410231		107	GLU	12.6669	0.736	0.291406	0.301406		0.355819
108	LEU	11.9282	0.384	0	0.01		108	LEU	11.9282	0.384	0	0.01		0.01
109	GLN	17.0453	0.56	0	0.01		109	GLN	17.0453	0.56	0	0.01		0.01
110	GLU	18.5576	0.64	0.0715027	0.0815027		110	GLU	18.5576	0.64	0	0.01		0.0457514
111	LEU	17.2271	0.266667	0	0.01		111	LEU	17.2271	0.266667	0	0.01		0.01
112	PRO	22.9253	0.64	0	0.01		112	PRO	22.9253	0.64	0	0.01		0.01
113	GLY	23.8839	0.34	0	0.01		113	GLY	23.8839	0.34	0	0.01		0.01
114	LEU	19.6717	0.16	0	0.01		114	LEU	19.6717	0.16	0	0.01		0.01
115	SER	22.6397	0.34	0	0.01		115	SER	22.6397	0.34	0	0.01		0.01
116	HIS	21.4789	0.34	0	0.01		116	HIS	21.4789	0.34	0	0.01		0.01
117	GLN	17.0158	0.235789	0	0.01		117	GLN	17.0158	0.235789	0	0.01		0.01
118	TYR	17.1029	0.235789	0	0.01		118	TYR	17.1029	0.235789	0	0.01		0.01
119	TRP	12.5567	0.16	0	0.01		119	TRP	12.5567	0.16	0	0.01		0.01
120	SER	12.5503	0.0861538	0	0.01		120	SER	12.5503	0.0861538	0	0.01		0.01
121	ALA	10.0355	0.0861538	0	0.01		121	ALA	10.0355	0.0861538	0	0.01		0.01
122	PRO	10.2511	0.182857	0	0.01		122	PRO	10.2511	0.182857	0	0.01		0.01
123	SER	9.4286	0.384	0	0.01		123	SER	9.4286	0.384	0.0479811	0.0579811		0.0339905
124	ASP	9.28349	0.56	0.233217	0.243217		124	ASP	9.28349	0.56	0.319374	0.329374		0.286296
125	LYS	8.18934	0.434286	0	0.01		125	LYS	8.18934	0.434286	0	0.01		0.01
126	GLU	5.49623	0.384	0.821645	0.831645		126	GLU	5.49623	0.384	0.929218	0.939218		0.885431
127	GLY	4.56387	0.34	0.499265	0.509265		127	GLY	4.56387	0.34	0.601919	0.611919		0.560592
128	TYR	5.92221	0.182857	0.132035	0.142035		128	TYR	5.92221	0.182857	0.225058	0.235058		0.188547
129	SER	7.56262	0.0861538	0	0.01		129	SER	7.56262	0.0861538	0.0637365	0.0737365		0.0418683
130	GLY	10.9902	0.0206452	0	0.01		130	GLY	10.9902	0.0206452	0	0.01		0.01
131	VAL	12.9356	0	0	0.01		131	VAL	12.9356	0	0	0.01		0.01
132	GLY	14.3721	0.0861538	0	0.01		132	GLY	14.3721	0.0861538	0	0.01		0.01
133	LEU	17.1266	0.0861538	0	0.01		133	LEU	17.1266	0.0861538	0	0.01		0.01
134	LEU	16.1001	0.1024	0	0.01		134	LEU	16.1001	0.1024	0	0.01		0.01
135	SER	21.7717	0.16	0	0.01		135	SER	21.7717	0.16	0	0.01		0.01
136	ARG	24.7697	0.266667	0	0.01		136	ARG	24.7697	0.266667	0	0.01		0.01
137	GLN	26.8606	0.434286	0	0.01		137	GLN	26.8606	0.434286	0	0.01		0.01
138	CYS	28.1885	0.34	0	0.01		138	CYS	28.1885	0.34	0	0.01		0.01
139	PRO	26.0577	0.266667	0	0.01		139	PRO	26.0577	0.266667	0	0.01		0.01
140	LEU	30.2447	0.64	0	0.01		140	LEU	30.2447	0.64	0	0.01		0.01
141	LYS	27.6185	0.56	0	0.01		141	LYS	27.6185	0.56	0	0.01		0.01
142	VAL	23.2035	0.301176	0	0.01		142	VAL	23.2035	0.301176	0	0.01		0.01
143	SER	21.7874	0.34	0	0.01		143	SER	21.7874	0.34	0	0.01		0.01
144	TYR	19.2387	0.12	0	0.01		144	TYR	19.2387	0.12	0	0.01		0.01
145	GLY	17.8264	0.16	0	0.01		145	GLY	17.8264	0.16	0	0.01		0.01
146	ILE	16.5698	0.182857	0	0.01		146	ILE	16.5698	0.182857	0	0.01		0.01
147	GLY	20.4072	0.492308	0	0.01		147	GLY	20.4072	0.492308	0	0.01		0.01
148	ASP	19.6501	0.64	0.245282	0.255282		148	ASP	19.6501	0.64	0.331553	0.341553		0.298417
149	GLU	16.3369	0.34	0.266666	0.276666		149	GLU	16.3369	0.34	0.362916	0.372916		0.324791
150	GLU	20.3598	0.736	0.250851	0.260851		150	GLU	20.3598	0.736	0.350692	0.360692		0.310771
151	HIS	18.6767	0.853333	0.0286529	0.0386529		151	HIS	18.6767	0.853333	0.150009	0.160009		0.099331
152	ASP	15.5985	0.434286	0.418177	0.428177		152	ASP	15.5985	0.434286	0.501377	0.511377		0.469777
153	GLN	14.2132	0.301176	0.0238347	0.0338347		153	GLN	14.2132	0.301176	0.0503359	0.0603359		0.0470853
154	GLU	10.7216	0.1024	0.657251	0.667251		154	GLU	10.7216	0.1024	0.350981	0.360981		0.514116
155	GLY	12.2584	0.0206452	0	0.01		155	GLY	12.2584	0.0206452	0	0.01		0.01
156	ARG	5.90993	0.0571429	0	0.01		156	ARG	5.90993	0.0571429	0	0.01		0.01
157	VAL	14.6617	0.0711111	0	0.01		157	VAL	14.6617	0.0711111	0	0.01		0.01
158	ILE	17.784	0.12	0	0.01		158	ILE	17.784	0.12	0	0.01		0.01
159	VAL	21.353	0.13913	0	0.01		159	VAL	21.353	0.13913	0	0.01		0.01
160	ALA	24.2285	0.182857	0	0.01		160	ALA	24.2285	0.182857	0	0.01		0.01
161	GLU	27.5362	0.208	0	0.01		161	GLU	27.5362	0.208	0	0.01		0.01
162	PHE	26.1072	0.34	0	0.01		162	PHE	26.1072	0.34	0	0.01		0.01
163	ASP	32.6257	0.736	0	0.01		163	ASP	32.6257	0.736	0	0.01		0.01
164	SER	31.8482	0.736	0	0.01		164	SER	31.8482	0.736	0	0.01		0.01
165	PHE	26.1983	0.266667	0	0.01		165	PHE	26.1983	0.266667	0	0.01		0.01
166	VAL	25.1228	0.16	0	0.01		166	VAL	25.1228	0.16	0	0.01		0.01
167	LEU	21.686	0.12	0	0.01		167	LEU	21.686	0.12	0	0.01		0.01
168	VAL	18.7915	0.0861538	0	0.01		168	VAL	18.7915	0.0861538	0	0.01		0.01
169	THR	15.7378	0.0441379	0	0.01		169	THR	15.7378	0.0441379	0	0.01		0.01
170	ALA	12.1616	0.0206452	0	0.01		170	ALA	12.1616	0.0206452	0	0.01		0.01
171	TYR	5.22091	0.12	0.272282	0.282282		171	TYR	5.22091	0.12	0.339043	0.349043		0.315662
172	VAL	7.77175	0.16	0	0.01		172	VAL	7.77175	0.16	0.0797483	0.0897483		0.0498741
173	PRO	6.54813	0.208	0.121077	0.131077		173	PRO	6.54813	0.208	0.210901	0.220901		0.175989
174	ASN	4.11621	0.208	0.69993	0.70993		174	ASN	4.11621	0.208	0.775603	0.785603		0.747766
175	ALA	6.47709	0.13913	0.0681749	0.0781749		175	ALA	6.47709	0.13913	0.178492	0.188492		0.133334
176	GLY	5.26186	0.384	0.486516	0.496516		176	GLY	5.26186	0.384	0.570258	0.580258		0.538387
177	ARG	6.3185	0.64	0	0.01		177	ARG	6.3185	0.64	0	0.01		0.01
178	GLY	8.87569	0.64	0.0578171	0.0678171		178	GLY	8.87569	0.64	0.17989	0.18989		0.128853
179	LEU	10.0433	0.301176	0	0.01		179	LEU	10.0433	0.301176	0.023926	0.033926		0.021963
180	VAL	7.72282	0.492308	0.137788	0.147788		180	VAL	7.72282	0.492308	0.226567	0.236567		0.192177
181	ARG	4.10275	0.384	0	0.01		181	ARG	4.10275	0.384	0	0.01		0.01
182	LEU	9.9394	0.16	0	0.01		182	LEU	9.9394	0.16	0	0.01		0.01
183	GLU	12.4308	0.434286	0.134639	0.144639		183	GLU	12.4308	0.434286	0.121769	0.131769		0.138204
184	TYR	9.61841	0.384	0.0712092	0.0812092		184	TYR	9.61841	0.384	0.0636214	0.0736214		0.0774153
185	ARG	9.61127	0.13913	0	0.01		185	ARG	9.61127	0.13913	0	0.01		0.01
186	GLN	13.1505	0.266667	0	0.01		186	GLN	13.1505	0.266667	0	0.01		0.01
187	ARG	14.6107	0.56	0	0.01		187	ARG	14.6107	0.56	0	0.01		0.01
188	TRP	12.4682	0.301176	0.0357266	0.0457266		188	TRP	12.4682	0.301176	0	0.01		0.0278633
189	ASP	13.6592	0.13913	0.233972	0.243972		189	ASP	13.6592	0.13913	0	0.01		0.126986
190	GLU	17.4401	0.434286	0.19775	0.20775		190	GLU	17.4401	0.434286	0.00173942	0.0117394		0.109745
191	ALA	18.0161	0.434286	0	0.01		191	ALA	18.0161	0.434286	0	0.01		0.01
192	PHE	16.4413	0.208	0	0.01		192	PHE	16.4413	0.208	0	0.01		0.01
193	ARG	19.4818	0.182857	0	0.01		193	ARG	19.4818	0.182857	0	0.01		0.01
194	LYS	21.9969	0.34	0	0.01		194	LYS	21.9969	0.34	0	0.01		0.01
195	PHE	20.6452	0.34	0.0113369	0.0213369		195	PHE	20.6452	0.34	0	0.01		0.0156685
196	LEU	20.2237	0.208	0	0.01		196	LEU	20.2237	0.208	0	0.01		0.01
197	LYS	24.7422	0.301176	0	0.01		197	LYS	24.7422	0.301176	0	0.01		0.01
198	GLY	26.7533	0.492308	0.00607423	0.0160742		198	GLY	26.7533	0.492308	0	0.01		0.0130371
199	LEU	23.9743	0.266667	0.0560723	0.0660723		199	LEU	23.9743	0.266667	0	0.01		0.0380362
200	ALA	27.7003	0.235789	0	0.01		200	ALA	27.7003	0.235789	0	0.01		0.01
201	SER	30.2218	0.56	0.00795196	0.017952		201	SER	30.2218	0.56	0	0.01		0.013976
202	ARG	29.8578	0.64	0	0.01		202	ARG	29.8578	0.64	0	0.01		0.01
203	LYS	29.7334	0.266667	0	0.01		203	LYS	29.7334	0.266667	0	0.01		0.01
204	PRO	28.2915	0.235789	0	0.01		204	PRO	28.2915	0.235789	0	0.01		0.01
205	LEU	23.822	0.0711111	0	0.01		205	LEU	23.822	0.0711111	0	0.01		0.01
206	VAL	21.8248	0.12	0	0.01		206	VAL	21.8248	0.12	0	0.01		0.01
207	LEU	17.6342	0.182857	0	0.01		207	LEU	17.6342	0.182857	0	0.01		0.01
208	CYS	15.5107	0.0711111	0	0.01		208	CYS	15.5107	0.0711111	0	0.01		0.01
209	GLY	12.0616	0.0441379	0	0.01		209	GLY	12.0616	0.0441379	0	0.01		0.01
210	ASN	6.07688	0.0711111	0.408554	0.418554		210	ASN	6.07688	0.0711111	0.117559	0.127559		0.273057
211	LEU	10.1297	0.12	0	0.01		211	LEU	10.1297	0.12	0	0.01		0.01
212	ASN	5.21876	0.0861538	0.619263	0.629263		212	ASN	5.21876	0.0861538	0.197636	0.207636		0.41845
213	VAL	9.80202	0.0711111	0	0.01		213	VAL	9.80202	0.0711111	0	0.01		0.01
214	ALA	10.3747	0.0861538	0	0.01		214	ALA	10.3747	0.0861538	0	0.01		0.01
215	HIS	13.9198	0.12	0	0.01		215	HIS	13.9198	0.12	0	0.01		0.01
216	GLU	12.6095	0.34	0	0.01		216	GLU	12.6095	0.34	0.0281029	0.0381029		0.0240515
217	GLU	9.89291	0.301176	0.0897157	0.0997157		217	GLU	9.89291	0.301176	0.120974	0.130974		0.115345
218	ILE	12.5016	0.208	0	0.01		218	ILE	12.5016	0.208	0	0.01		0.01
219	ASP	9.91509	0.13913	0	0.01		219	ASP	9.91509	0.13913	0.0574064	0.0674064		0.0387032
220	LEU	6.77421	0.0571429	0	0.01		220	LEU	6.77421	0.0571429	0.0397271	0.0497271		0.0298635
221	ARG	6.46535	0.182857	0	0.01		221	ARG	6.46535	0.182857	0	0.01		0.01
222	ASN	3.96412	0.384	0.700907	0.710907		222	ASN	3.96412	0.384	0.778833	0.788833		0.74987
223	PRO	7.91407	0.266667	0	0.01		223	PRO	7.91407	0.266667	0.0467889	0.0567889		0.0333944
224	LYS	3.77897	0.64	0	0.01		224	LYS	3.77897	0.64	0	0.01		0.01
225	GLY	7.64734	0.736	0.125902	0.135902		225	GLY	7.64734	0.736	0.205186	0.215186		0.175544
226	ASN	4.07306	0.384	0.658783	0.668783		226	ASN	4.07306	0.384	0.73154	0.74154		0.705162
227	LYS	9.18986	0.34	0	0.01		227	LYS	9.18986	0.34	0	0.01		0.01
228	LYS	6.03097	0.434286	0	0.01		228	LYS	6.03097	0.434286	0	0.01		0.01
229	ASN	6.78283	0.301176	0.0763054	0.0863054		229	ASN	6.78283	0.301176	0.138424	0.148424		0.117365
230	ALA	6.13809	0.12	0.0515409	0.0615409		230	ALA	6.13809	0.12	0.116633	0.126633		0.0940868
231	GLY	8.27783	0.0861538	0	0.01		231	GLY	8.27783	0.0861538	0	0.01		0.01
232	PHE	9.55073	0.0571429	0	0.01		232	PHE	9.55073	0.0571429	0	0.01		0.01
233	THR	11.6915	0.182857	0	0.01		233	THR	11.6915	0.182857	0	0.01		0.01
234	PRO	14.1445	0.34	0	0.01		234	PRO	14.1445	0.34	0	0.01		0.01
235	GLN	15.9448	0.235789	0	0.01		235	GLN	15.9448	0.235789	0	0.01		0.01
236	GLU	10.2973	0.1024	0.317455	0.327455		236	GLU	10.2973	0.1024	0.0582614	0.0682614		0.197858
237	ARG	14.254	0.208	0	0.01		237	ARG	14.254	0.208	0	0.01		0.01
238	GLN	18.288	0.266667	0	0.01		238	GLN	18.288	0.266667	0	0.01		0.01
239	GLY	18.2377	0.16	0	0.01		239	GLY	18.2377	0.16	0	0.01		0.01
240	PHE	15.8299	0.182857	0	0.01		240	PHE	15.8299	0.182857	0	0.01		0.01
241	GLY	19.7517	0.301176	0	0.01		241	GLY	19.7517	0.301176	0	0.01		0.01
242	GLU	21.2382	0.301176	0.126114	0.136114		242	GLU	21.2382	0.301176	0	0.01		0.0730568
243	LEU	18.0488	0.16	0	0.01		243	LEU	18.0488	0.16	0	0.01		0.01
244	LEU	21.3338	0.235789	0	0.01		244	LEU	21.3338	0.235789	0	0.01		0.01
245	GLN	24.6942	0.492308	0	0.01		245	GLN	24.6942	0.492308	0	0.01		0.01
246	ALA	25.4157	0.434286	0	0.01		246	ALA	25.4157	0.434286	0	0.01		0.01
247	VAL	23.6906	0.16	0	0.01		247	VAL	23.6906	0.16	0	0.01		0.01
248	PRO	26.1036	0.182857	0	0.01		248	PRO	26.1036	0.182857	0	0.01		0.01
249	LEU	21.8845	0.0711111	0	0.01		249	LEU	21.8845	0.0711111	0	0.01		0.01
250	ALA	22.6022	0.13913	0	0.01		250	ALA	22.6022	0.13913	0	0.01		0.01
251	ASP	18.8725	0.208	0.622983	0.632983		251	ASP	18.8725	0.208	0	0.01		0.321492
252	SER	21.4289	0.1024	0	0.01		252	SER	21.4289	0.1024	0	0.01		0.01
253	PHE	18.0868	0.182857	0.0150657	0.0250657		253	PHE	18.0868	0.182857	0	0.01		0.0175328
254	ARG	15.8368	0.266667	0	0.01		254	ARG	15.8368	0.266667	0	0.01		0.01
255	HIS	23.392	0.384	0	0.01		255	HIS	23.392	0.384	0	0.01		0.01
256	LEU	24.6753	0.434286	0	0.01		256	LEU	24.6753	0.434286	0	0.01		0.01
257	TYR	20.6222	0.434286	0	0.01		257	TYR	20.6222	0.434286	0	0.01		0.01
258	PRO	20.7133	0.56	0	0.01		258	PRO	20.7133	0.56	0	0.01		0.01
259	ASN	19.3198	0.853333	0	0.01		259	ASN	19.3198	0.853333	0	0.01		0.01
260	THR	16.7865	0.434286	0	0.01		260	THR	16.7865	0.434286	0	0.01		0.01
261	PRO	14.736	0.34	0	0.01		261	PRO	14.736	0.34	0	0.01		0.01
262	TYR	12.051	0.235789	0	0.01		262	TYR	12.051	0.235789	0	0.01		0.01
263	ALA	13.0292	0.0711111	0	0.01		263	ALA	13.0292	0.0711111	0	0.01		0.01
264	TYR	9.24979	0.0861538	0	0.01		264	TYR	9.24979	0.0861538	0	0.01		0.01
265	THR	10.3605	0.0571429	0	0.01		265	THR	10.3605	0.0571429	0	0.01		0.01
266	PHE	4.83961	0.0861538	0.148823	0.158823		266	PHE	4.83961	0.0861538	0.191816	0.201816		0.180319
267	TRP	7.56547	0.1024	0	0.01		267	TRP	7.56547	0.1024	0	0.01		0.01
268	THR	5.38423	0.34	0.233417	0.243417		268	THR	5.38423	0.34	0.267215	0.277215		0.260316
269	TYR	4.93747	0.492308	0.45669	0.46669		269	TYR	4.93747	0.492308	0.454837	0.464837		0.465763
270	MET	5.68945	0.853333	0.442007	0.452007		270	MET	5.68945	0.853333	0.484624	0.494624		0.473315
271	MET	5.16145	0.64	0.450789	0.460789		271	MET	5.16145	0.64	0.492951	0.502951		0.48187
272	ASN	7.4159	0.56	0	0.01		272	ASN	7.4159	0.56	0.126071	0.136071		0.0730356
273	ALA	6.24064	0.384	0.0403052	0.0503052		273	ALA	6.24064	0.384	0.173787	0.183787		0.117046
274	ARG	9.12002	0.208	0	0.01		274	ARG	9.12002	0.208	0	0.01		0.01
275	SER	9.48595	0.56	0	0.01		275	SER	9.48595	0.56	0.0105302	0.0205302		0.0152651
276	LYS	3.91314	0.492308	0	0.01		276	LYS	3.91314	0.492308	0	0.01		0.01
277	ASN	8.59855	0.16	0	0.01		277	ASN	8.59855	0.16	0	0.01		0.01
278	VAL	4.18957	0.182857	0.395411	0.405411		278	VAL	4.18957	0.182857	0.404308	0.414308		0.409859
279	GLY	6.11655	0.12	0.0489494	0.0589494		279	GLY	6.11655	0.12	0.0738226	0.0838226		0.071386
280	TRP	3.87765	0.0571429	0.555668	0.565668		280	TRP	3.87765	0.0571429	0.362636	0.372636		0.469152
281	ARG	10.2246	0.0711111	0	0.01		281	ARG	10.2246	0.0711111	0	0.01		0.01
282	LEU	6.40958	0.12	0.13993	0.14993		282	LEU	6.40958	0.12	0.0553174	0.0653174		0.107624
283	ASP	9.73665	0.0711111	0.0670203	0.0770203		283	ASP	9.73665	0.0711111	0.0123009	0.0223009		0.0496606
284	TYR	13.2464	0.032	0	0.01		284	TYR	13.2464	0.032	0	0.01		0.01
285	PHE	17.6752	0.0711111	0	0.01		285	PHE	17.6752	0.0711111	0	0.01		0.01
286	LEU	18.4549	0.0861538	0	0.01		286	LEU	18.4549	0.0861538	0	0.01		0.01
287	LEU	22.9923	0.12	0	0.01		287	LEU	22.9923	0.12	0	0.01		0.01
288	SER	26.1006	0.182857	0	0.01		288	SER	26.1006	0.182857	0	0.01		0.01
289	HIS	28.2303	0.235789	0	0.01		289	HIS	28.2303	0.235789	0	0.01		0.01
290	SER	31.2674	0.384	0	0.01		290	SER	31.2674	0.384	0	0.01		0.01
291	LEU	27.8474	0.208	0	0.01		291	LEU	27.8474	0.208	0	0.01		0.01
292	LEU	27.8105	0.266667	0	0.01		292	LEU	27.8105	0.266667	0	0.01		0.01
293	PRO	32.468	0.34	0	0.01		293	PRO	32.468	0.34	0	0.01		0.01
294	ALA	30.7258	0.13913	0	0.01		294	ALA	30.7258	0.13913	0	0.01		0.01
295	LEU	26.2548	0.0711111	0	0.01		295	LEU	26.2548	0.0711111	0	0.01		0.01
296	CYS	28.818	0.0711111	0	0.01		296	CYS	28.818	0.0711111	0	0.01		0.01
297	ASP	24.9506	0.1024	0.0506715	0.0606715		297	ASP	24.9506	0.1024	0	0.01		0.0353358
298	SER	20.9951	0.0571429	0	0.01		298	SER	20.9951	0.0571429	0	0.01		0.01
299	LYS	19.0349	0.16	0	0.01		299	LYS	19.0349	0.16	0	0.01		0.01
300	ILE	16.337	0.1024	0	0.01		300	ILE	16.337	0.1024	0	0.01		0.01
301	ARG	17.4507	0.208	0	0.01		301	ARG	17.4507	0.208	0	0.01		0.01
302	SER	15.9401	0.208	0	0.01		302	SER	15.9401	0.208	0	0.01		0.01
303	LYS	15.8774	0.64	0	0.01		303	LYS	15.8774	0.64	0	0.01		0.01
304	ALA	13.4769	0.34	0	0.01		304	ALA	13.4769	0.34	0.00973884	0.0197388		0.0148694
305	LEU	10.7313	0.301176	0	0.01		305	LEU	10.7313	0.301176	0.0577431	0.0677431		0.0388716
306	GLY	7.12629	0.13913	0.109849	0.119849		306	GLY	7.12629	0.13913	0.167841	0.177841		0.148845
307	SER	7.98158	0.16	0.063744	0.073744		307	SER	7.98158	0.16	0.118425	0.128425		0.101085
308	ASP	5.36585	0.266667	1	1.01		308	ASP	5.36585	0.266667	1	1.01		1.01
309	HIS	5.45383	0.0571429	0.234141	0.244141		309	HIS	5.45383	0.0571429	0.268176	0.278176		0.261158
310	CYS	11.7086	0.13913	0	0.01		310	CYS	11.7086	0.13913	0	0.01		0.01
311	PRO	14.6909	0.0206452	0	0.01		311	PRO	14.6909	0.0206452	0	0.01		0.01
312	ILE	15.4531	0.1024	0	0.01		312	ILE	15.4531	0.1024	0	0.01		0.01
313	THR	19.3962	0.12	0	0.01		313	THR	19.3962	0.12	0	0.01		0.01
314	LEU	22.0329	0.0571429	0	0.01		314	LEU	22.0329	0.0571429	0	0.01		0.01
315	TYR	25.4262	0.0861538	0	0.01		315	TYR	25.4262	0.0861538	0	0.01		0.01
316	LEU	27.079	0.13913	0	0.01		316	LEU	27.079	0.13913	0	0.01		0.01
317	ALA	31.4523	0.13913	0	0.01		317	ALA	31.4523	0.13913	0	0.01		0.01
318	LEU	30.6881	0.34	0	0.01		318	LEU	30.6881	0.34	0	0.01		0.01
