# Supplementary material for: Computation and Structure‐Guided Arginine Scanning Engineers a Hyperactive AP Endonuclease for Multiplex Viral RNA Sensing
Source: Adv Sci (Weinh). 2026 Jul 24:e76769. Online ahead of print. doi: 10.1002/advs.76769 (PMC13398136; doi:10.1002/advs.76769)
Supplement: Supplementary file 4 — Supporting File 4: advs76769‐sup‐0004‐Data.zip. [file ADVS-9999-e76769-s002.zip › advs76769-sup-0004-Preliminary raw dataset_530.xlsx]

## Sheet: Figure 1B
Figure 1B
	Min distance to DNA phosphate (Å)	Surface exposure (0–1)	size	Residue number	Consurf
	11.4666	0.736	0.566779	43	7*
	12.4049	0.56	0.343548	44	6*
	15.3545	0.384	0.076762	45	6
	18.5914	0.56	0.311117	46	2*
	20.1276	0.434286	0.183668	47	5
	22.2779	0.736	0.027455	48	6
	26.407	0.853333	0.01	49	6
	26.1646	0.434286	0.021435	50	1
	29.4008	0.384	0.01	51	1
	30.7226	0.182857	0.01	52	1
	33.3732	0.235789	0.01	53	1
	34.1441	0.208	0.01	54	3
	33.8682	0.434286	0.01	55	1
	37.5881	0.56	0.01	56	1
	38.572	0.492308	0.01	57	1
	35.65	0.301176	0.01	58	1
	34.8373	0.266667	0.01	59	1
	31.3884	0.208	0.01	60	1
	31.6883	0.384	0.01	61	1
	27.8759	0.301176	0.01	62	3
	25.1299	0.182857	0.01	63	7
	21.4719	0.12	0.01	64	7
	18.6483	0.0571429	0.01	65	5
	14.8447	0.0571429	0.01	66	8
	12.4199	0.0571429	0.01	67	7
	7.02284	0.032	0.022017	68	9
	7.6023	0.0711111	0.023472	69	8
	5.45398	0.16	0.397847	70	8
	4.02597	0.208	0.266	71	9
	5.07445	0.0711111	0.180876	72	7
	3.57287	0.301176	0.01	73	8
	3.85818	0.34	0.554943	74	8
	6.06837	0.266667	0.167695	75	7
	8.13581	0.235789	0.037992	76	2
	7.25536	0.56	0.01	77	6
	3.99597	0.384	0.01	78	8
	11.0781	0.434286	0.01	79	5
	12.1301	0.182857	0.01	80	6
	13.6128	0.266667	0.01	81	1
	16.0732	0.56	0.019197	82	1
	16.3564	0.34	0.01	83	6
	16.0227	0.301176	0.01	84	5
	19.1828	0.492308	0.01	85	2
	20.3468	0.853333	0.251344	86	3
	21.6268	0.301176	0.02817	87	5
	23.0573	0.301176	0.01	88	1
	21.1993	0.13913	0.01	89	6
	24.3926	0.266667	0.01	90	9
	21.4989	0.13913	0.01	91	7
	16.1755	0.12	0.01	92	5
	15.8942	0.0571429	0.01	93	5
	12.5442	0.0861538	0.01	94	6
	10.2445	0.0441379	0.01	95	9
	4.79809	0.0861538	0.331718	96	9
	5.85103	0.032	0.293468	97	7
	5.17966	0.1024	0.01	98	9
	6.76705	0.0861538	0.184766	99	6
	7.25384	0.208	0.416759	100	2
	10.5541	0.384	0.321419	101	4
	9.32694	1	0.39719	102	1
	6.78215	0.64	0.01	103	4
	10.4335	0.34	0.040684	104	5
	9.17849	0.384	0.144979	105	5
	13.6215	0.853333	0.027265	106	1
	12.6669	0.736	0.355819	107	3
	11.9282	0.384	0.01	108	3
	17.0453	0.56	0.01	109	1
	18.5576	0.64	0.045751	110	1
	17.2271	0.266667	0.01	111	1
	22.9253	0.64	0.01	112	1
	23.8839	0.34	0.01	113	6
	19.6717	0.16	0.01	114	8
	22.6397	0.34	0.01	115	3
	21.4789	0.34	0.01	116	3
	17.0158	0.235789	0.01	117	3
	17.1029	0.235789	0.01	118	4
	12.5567	0.16	0.01	119	4
	12.5503	0.0861538	0.01	120	4
	10.0355	0.0861538	0.01	121	4
	10.2511	0.182857	0.01	122	8
	9.4286	0.384	0.033991	123	5
	9.28349	0.56	0.286296	124	4
	8.18934	0.434286	0.01	125	7
	5.49623	0.384	0.885431	126	7
	4.56387	0.34	0.560592	127	7
	5.92221	0.182857	0.14391	128	8
	7.56262	0.0861538	0.033901	129	8
	10.9902	0.0206452	0.01	130	9
	12.9356	0	0.01	131	8
	14.3721	0.0861538	0.01	132	8
	17.1266	0.0861538	0.01	133	6
	16.1001	0.1024	0.01	134	4
	21.7717	0.16	0.01	135	7
	24.7697	0.266667	0.01	136	7
	26.8606	0.434286	0.01	137	1
	28.1885	0.34	0.01	138	3
	26.0577	0.266667	0.01	139	6
	30.2447	0.64	0.01	140	1
	27.6185	0.56	0.01	141	3
	23.2035	0.301176	0.01	142	7
	21.7874	0.34	0.01	143	1
	19.2387	0.12	0.01	144	1
	17.8264	0.16	0.01	145	3
	16.5698	0.182857	0.01	146	5
	20.4072	0.492308	0.01	147	3
	19.6501	0.64	0.298417	148	1
	16.3369	0.34	0.324791	149	1
	20.3598	0.736	0.310771	150	3
	18.6767	0.853333	0.099331	151	3
	15.5985	0.434286	0.469777	152	6
	14.2132	0.301176	0.047085	153	1
	10.7216	0.1024	0.488087	154	8
	12.2584	0.0206452	0.01	155	8
	5.90993	0.0571429	0.01	156	9
	14.6617	0.0711111	0.01	157	5
	17.784	0.12	0.01	158	6
	21.353	0.13913	0.01	159	6
	24.2285	0.182857	0.01	160	7
	27.5362	0.208	0.01	161	7
	26.1072	0.34	0.01	162	5
	32.6257	0.736	0.01	163	2
	31.8482	0.736	0.01	164	3
	26.1983	0.266667	0.01	165	5
	25.1228	0.16	0.01	166	5
	21.686	0.12	0.01	167	6
	18.7915	0.0861538	0.01	168	6
	15.7378	0.0441379	0.01	169	7
	12.1616	0.0206452	0.01	170	6
	5.22091	0.12	0.162831	171	9
	7.77175	0.16	0.039906	172	8
	6.54813	0.208	0.092994	173	9
	4.11621	0.208	0.378883	174	9
	6.47709	0.13913	0.1025	175	8
	5.26186	0.384	0.538387	176	7
	6.3185	0.64	0.01	177	4
	8.87569	0.64	0.128853	178	2
	10.0433	0.301176	0.421963	179	7
	7.72282	0.492308	0.492177	180	5
	4.10275	0.384	0.01	181	8
	9.9394	0.16	0.01	182	7
	12.4308	0.434286	0.138204	183	1
	9.61841	0.384	0.077415	184	5
	9.61127	0.13913	0.01	185	9
	13.1505	0.266667	0.01	186	4
	14.6107	0.56	0.01	187	2
	12.4682	0.301176	0.027863	188	7
	13.6592	0.13913	0.126986	189	6
	17.4401	0.434286	0.109745	190	2
	18.0161	0.434286	0.01	191	3
	16.4413	0.208	0.01	192	6
	19.4818	0.182857	0.01	193	1
	21.9969	0.34	0.01	194	1
	20.6452	0.34	0.015668	195	4
	20.2237	0.208	0.01	196	4
	24.7422	0.301176	0.01	197	1
	26.7533	0.492308	0.013037	198	1
	23.9743	0.266667	0.038036	199	6
	27.7003	0.235789	0.01	200	4
	30.2218	0.56	0.013976	201	1
	29.8578	0.64	0.01	202	2
	29.7334	0.266667	0.01	203	6
	28.2915	0.235789	0.01	204	5
	23.822	0.0711111	0.01	205	7
	21.8248	0.12	0.01	206	6
	17.6342	0.182857	0.01	207	5
	15.5107	0.0711111	0.01	208	4
	12.0616	0.0441379	0.01	209	9
	6.07688	0.0711111	0.141528	210	9
	10.1297	0.12	0.01	211	6
	5.21876	0.0861538	0.214225	212	9
	9.80202	0.0711111	0.01	213	8
	10.3747	0.0861538	0.01	214	8
	13.9198	0.12	0.01	215	8
	12.6095	0.34	0.024051	216	4
	9.89291	0.301176	0.115345	217	6
	12.5016	0.208	0.01	218	5
	9.91509	0.13913	0.024352	219	9
	6.77421	0.0571429	0.029864	220	7
	6.46535	0.182857	0.01	221	5
	3.96412	0.384	0.74987	222	7
	7.91407	0.266667	0.033394	223	6
	3.77897	0.64	0.01	224	4
	7.64734	0.736	0.175544	225	3
	4.07306	0.384	0.705162	226	7
	9.18986	0.34	0.01	227	2
	6.03097	0.434286	0.01	228	6
	6.78283	0.301176	0.117365	229	6
	6.13809	0.12	0.073065	230	8
	8.27783	0.0861538	0.01	231	8
	9.55073	0.0571429	0.01	232	7
	11.6915	0.182857	0.01	233	8
	14.1445	0.34	0.01	234	4
	15.9448	0.235789	0.01	235	6
	10.2973	0.1024	0.103929	236	9
	14.254	0.208	0.01	237	9
	18.288	0.266667	0.01	238	3
	18.2377	0.16	0.01	239	5
	15.8299	0.182857	0.01	240	7
	19.7517	0.301176	0.01	241	4
	21.2382	0.301176	0.073057	242	1
	18.0488	0.16	0.01	243	5
	21.3338	0.235789	0.01	244	5
	24.6942	0.492308	0.01	245	1
	25.4157	0.434286	0.01	246	1
	23.6906	0.16	0.01	247	2
	26.1036	0.182857	0.01	248	6
	21.8845	0.0711111	0.01	249	5
	22.6022	0.13913	0.01	250	4
	18.8725	0.208	0.165746	251	9
	21.4289	0.1024	0.01	252	6
	18.0868	0.182857	0.017533	253	6
	15.8368	0.266667	0.01	254	9
	23.392	0.384	0.01	255	1
	24.6753	0.434286	0.01	256	4
	20.6222	0.434286	0.01	257	5
	20.7133	0.56	0.01	258	6
	19.3198	0.853333	0.01	259	3
	16.7865	0.434286	0.01	260	2
	14.736	0.34	0.01	261	2
	12.051	0.235789	0.01	262	2
	13.0292	0.0711111	0.01	263	5
	9.24979	0.0861538	0.01	264	7
	10.3605	0.0571429	0.01	265	8
	4.83961	0.0861538	0.180319	266	7
	7.56547	0.1024	0.01	267	8
	5.38423	0.34	0.197737	268	8
	4.93747	0.492308	0.465763	269	6
	5.68945	0.853333	0.473315	270	7
	5.16145	0.64	0.48187	271	3
	7.4159	0.56	0.073036	272	5
	6.24064	0.384	0.117046	273	7
	9.12002	0.208	0.01	274	8
	9.48595	0.56	0.015265	275	3
	3.91314	0.492308	0.01	276	6
	8.59855	0.16	0.01	277	8
	4.18957	0.182857	0.409859	278	5
	6.11655	0.12	0.040693	279	9
	3.87765	0.0571429	0.354364	280	8
	10.2246	0.0711111	0.01	281	9
	6.40958	0.12	0.083218	282	8
	9.73665	0.0711111	0.02983	283	9
	13.2464	0.032	0.01	284	8
	17.6752	0.0711111	0.01	285	6
	18.4549	0.0861538	0.01	286	6
	22.9923	0.12	0.01	287	6
	26.1006	0.182857	0.01	288	8
	28.2303	0.235789	0.01	289	2
	31.2674	0.384	0.01	290	3
	27.8474	0.208	0.01	291	5
	27.8105	0.266667	0.01	292	3
	32.468	0.34	0.01	293	1
	30.7258	0.13913	0.01	294	3
	26.2548	0.0711111	0.01	295	5
	28.818	0.0711111	0.01	296	1
	24.9506	0.1024	0.035336	297	3
	20.9951	0.0571429	0.01	298	6
	19.0349	0.16	0.01	299	2
	16.337	0.1024	0.01	300	8
	17.4507	0.208	0.01	301	6
	15.9401	0.208	0.01	302	5
	15.8774	0.64	0.01	303	3
	13.4769	0.34	0.014869	304	4
	10.7313	0.301176	0.438872	305	4
	7.12629	0.13913	0.148845	306	7
	7.98158	0.16	0.055542	307	9
	5.36585	0.266667	0.51	308	9
	5.45383	0.0571429	0.135579	309	9
	11.7086	0.13913	0.01	310	7
	14.6909	0.0206452	0.01	311	9
	15.4531	0.1024	0.01	312	7
	19.3962	0.12	0.01	313	4
	22.0329	0.0571429	0.01	314	5
	25.4262	0.0861538	0.01	315	2
	27.079	0.13913	0.01	316	7
	31.4523	0.13913	0.01	317	6
	30.6881	0.34	0.01	318	4

## Sheet: Figure 1C
Figure 1C
	X_resnum	Y_localNorm	size	Consurf
	43	0.566779	0.566779	7*
	44	0.343548	0.343548	6*
	45	0.076762	0.0767617	6
	46	0.311117	0.311117	2*
	47	0.183668	0.183668	5
	48	0.027455	0.0274552	6
	49	0.01	0.01	6
	50	0.021435	0.0214348	1
	51	0.01	0.01	1
	52	0.01	0.01	1
	53	0.01	0.01	1
	54	0.01	0.01	3
	55	0.01	0.01	1
	56	0.01	0.01	1
	57	0.01	0.01	1
	58	0.01	0.01	1
	59	0.01	0.01	1
	60	0.01	0.01	1
	61	0.01	0.01	1
	62	0.01	0.01	3
	63	0.01	0.01	7
	64	0.01	0.01	7
	65	0.01	0.01	5
	66	0.01	0.01	8
	67	0.01	0.01	7
	68	0.022017	0.0340344	9
	69	0.023472	0.0279627	8
	70	0.397847	0.527129	8
	71	0.266	0.522	9
	72	0.180876	0.180876	7
	73	0.01	0.01	8
	74	0.554943	0.73659	8
	75	0.167695	0.167695	7
	76	0.037992	0.0379923	2
	77	0.01	0.01	6
	78	0.01	0.01	8
	79	0.01	0.01	5
	80	0.01	0.01	6
	81	0.01	0.01	1
	82	0.019197	0.019197	1
	83	0.01	0.01	6
	84	0.01	0.01	5
	85	0.01	0.01	2
	86	0.251344	0.251344	3
	87	0.02817	0.0281697	5
	88	0.01	0.01	1
	89	0.01	0.01	6
	90	0.01	0.01	9
	91	0.01	0.01	7
	92	0.01	0.01	5
	93	0.01	0.01	5
	94	0.01	0.01	6
	95	0.01	0.01	9
	96	0.331718	0.653436	9
	97	0.293468	0.293468	7
	98	0.01	0.01	9
	99	0.184766	0.184766	6
	100	0.416759	0.216759	2
	101	0.321419	0.321419	4
	102	0.39719	0.39719	1
	103	0.01	0.01	4
	104	0.040684	0.0406841	5
	105	0.144979	0.144979	5
	106	0.027265	0.0272655	1
	107	0.355819	0.355819	3
	108	0.01	0.01	3
	109	0.01	0.01	1
	110	0.045751	0.0457514	1
	111	0.01	0.01	1
	112	0.01	0.01	1
	113	0.01	0.01	6
	114	0.01	0.01	8
	115	0.01	0.01	3
	116	0.01	0.01	3
	117	0.01	0.01	3
	118	0.01	0.01	4
	119	0.01	0.01	4
	120	0.01	0.01	4
	121	0.01	0.01	4
	122	0.01	0.01	8
	123	0.033991	0.0339905	5
	124	0.286296	0.286296	4
	125	0.01	0.01	7
	126	0.885431	0.885431	7
	127	0.560592	0.560592	7
	128	0.14391	0.188547	8
	129	0.033901	0.0418683	8
	130	0.01	0.01	9
	131	0.01	0.01	8
	132	0.01	0.01	8
	133	0.01	0.01	6
	134	0.01	0.01	4
	135	0.01	0.01	7
	136	0.01	0.01	7
	137	0.01	0.01	1
	138	0.01	0.01	3
	139	0.01	0.01	6
	140	0.01	0.01	1
	141	0.01	0.01	3
	142	0.01	0.01	7
	143	0.01	0.01	1
	144	0.01	0.01	1
	145	0.01	0.01	3
	146	0.01	0.01	5
	147	0.01	0.01	3
	148	0.298417	0.298417	1
	149	0.324791	0.324791	1
	150	0.310771	0.310771	3
	151	0.099331	0.099331	3
	152	0.469777	0.469777	6
	153	0.047085	0.0470853	1
	154	0.488087	0.514116	7
	155	0.01	0.01	8
	156	0.01	0.01	9
	157	0.01	0.01	5
	158	0.01	0.01	6
	159	0.01	0.01	6
	160	0.01	0.01	7
	161	0.01	0.01	7
	162	0.01	0.01	5
	163	0.01	0.01	2
	164	0.01	0.01	3
	165	0.01	0.01	5
	166	0.01	0.01	5
	167	0.01	0.01	6
	168	0.01	0.01	6
	169	0.01	0.01	7
	170	0.01	0.01	6
	171	0.162831	0.315662	9
	172	0.039906	0.0498741	8
	173	0.092994	0.175989	9
	174	0.378883	0.747766	9
	175	0.1025	0.133334	8
	176	0.538387	0.538387	7
	177	0.01	0.01	4
	178	0.128853	0.128853	2
	179	0.421963	0.021963	7
	180	0.492177	0.192177	5
	181	0.01	0.01	8
	182	0.01	0.01	7
	183	0.138204	0.138204	1
	184	0.077415	0.0774153	5
	185	0.01	0.01	9
	186	0.01	0.01	4
	187	0.01	0.01	2
	188	0.027863	0.0278633	7
	189	0.126986	0.126986	6
	190	0.109745	0.109745	2
	191	0.01	0.01	3
	192	0.01	0.01	6
	193	0.01	0.01	1
	194	0.01	0.01	1
	195	0.015668	0.0156685	4
	196	0.01	0.01	4
	197	0.01	0.01	1
	198	0.013037	0.0130371	1
	199	0.038036	0.0380362	6
	200	0.01	0.01	4
	201	0.013976	0.013976	1
	202	0.01	0.01	2
	203	0.01	0.01	6
	204	0.01	0.01	5
	205	0.01	0.01	7
	206	0.01	0.01	6
	207	0.01	0.01	5
	208	0.01	0.01	4
	209	0.01	0.01	9
	210	0.141528	0.273057	9
	211	0.01	0.01	6
	212	0.214225	0.41845	9
	213	0.01	0.01	8
	214	0.01	0.01	8
	215	0.01	0.01	8
	216	0.024051	0.0240515	4
	217	0.115345	0.115345	6
	218	0.01	0.01	5
	219	0.024352	0.0387032	9
	220	0.029864	0.0298635	7
	221	0.01	0.01	5
	222	0.74987	0.74987	7
	223	0.033394	0.0333944	6
	224	0.01	0.01	4
	225	0.175544	0.175544	3
	226	0.705162	0.705162	7
	227	0.01	0.01	2
	228	0.01	0.01	6
	229	0.117365	0.117365	6
	230	0.073065	0.0940868	8
	231	0.01	0.01	8
	232	0.01	0.01	7
	233	0.01	0.01	8
	234	0.01	0.01	4
	235	0.01	0.01	6
	236	0.103929	0.197858	9
	237	0.01	0.01	9
	238	0.01	0.01	3
	239	0.01	0.01	5
	240	0.01	0.01	7
	241	0.01	0.01	4
	242	0.073057	0.0730568	1
	243	0.01	0.01	5
	244	0.01	0.01	5
	245	0.01	0.01	1
	246	0.01	0.01	1
	247	0.01	0.01	2
	248	0.01	0.01	6
	249	0.01	0.01	5
	250	0.01	0.01	4
	251	0.165746	0.321492	9
	252	0.01	0.01	6
	253	0.017533	0.0175328	6
	254	0.01	0.01	9
	255	0.01	0.01	1
	256	0.01	0.01	4
	257	0.01	0.01	5
	258	0.01	0.01	6
	259	0.01	0.01	3
	260	0.01	0.01	2
	261	0.01	0.01	2
	262	0.01	0.01	2
	263	0.01	0.01	5
	264	0.01	0.01	7
	265	0.01	0.01	8
	266	0.180319	0.180319	7
	267	0.01	0.01	8
	268	0.197737	0.260316	8
	269	0.465763	0.465763	6
	270	0.473315	0.473315	7
	271	0.48187	0.48187	3
	272	0.073036	0.0730356	5
	273	0.117046	0.117046	7
	274	0.01	0.01	8
	275	0.015265	0.0152651	3
	276	0.01	0.01	6
	277	0.01	0.01	8
	278	0.409859	0.409859	5
	279	0.040693	0.071386	9
	280	0.354364	0.469152	8
	281	0.01	0.01	9
	282	0.083218	0.107624	8
	283	0.02983	0.0496606	9
	284	0.01	0.01	8
	285	0.01	0.01	6
	286	0.01	0.01	6
	287	0.01	0.01	6
	288	0.01	0.01	8
	289	0.01	0.01	2
	290	0.01	0.01	3
	291	0.01	0.01	5
	292	0.01	0.01	3
	293	0.01	0.01	1
	294	0.01	0.01	3
	295	0.01	0.01	5
	296	0.01	0.01	1
	297	0.035336	0.0353358	3
	298	0.01	0.01	6
	299	0.01	0.01	2
	300	0.01	0.01	8
	301	0.01	0.01	6
	302	0.01	0.01	5
	303	0.01	0.01	3
	304	0.014869	0.0148694	4
	305	0.438872	0.0388716	6
	306	0.148845	0.148845	7
	307	0.055542	0.101085	9
	308	0.51	1.01	9
	309	0.135579	0.261158	9
	310	0.01	0.01	7
	311	0.01	0.01	9
	312	0.01	0.01	7
	313	0.01	0.01	4
	314	0.01	0.01	5
	315	0.01	0.01	2
	316	0.01	0.01	7
	317	0.01	0.01	6
	318	0.01	0.01	4

## Sheet: Figure 2C
	Variants		WT							S100R							E126R							E154R							L179R							V180R							G225N
	Efficiency %		100	100	100	100	100	100	100	58.98	42.32	53.52	68.1	58.52	64.27	66.48	133.31	113.69	131.94	176.72	148.83	178.06	162.57	62.65	30.48	45.07	109.51	86.92	124.35	102.81	133.73	124.48	132.01	117.28	98.39	112.64	113.21	142.43	146.96	147.37	141.27	114.77	138.9	127.98	130.61	112.4	130.65	132.74	102.12
[truncated: 23 more columns]

## Sheet: Figure 2E
		Combinations	score	score
		2	0.591596	0.591596
		2	0.705072	0.705072
		2	0.693983	0.693983
		2	1.04706	1.04706
		2	0.602869	0.602869
		2	0.0647133	0.0647133
		2	0.118338	0.118338
		2	0.471417	0.471417
		2	0.0272233	0.0272233
		2	0.231814	0.231814
		2	0.584893	0.584893
		2	0.140699	0.140699
		2	0.286902	0.286902
		2	0.0648053	0.0648053
		2	0.241345	0.241345
		3	0.713047	0.713047
		3	1.05294	1.05294
		3	1.58256	1.58256
		3	0.916266	0.916266
		3	1.22315	1.22315
		3	1.75277	1.75277
		3	1.08648	1.08648
		3	1.15742	1.15742
		3	0.713231	0.713231
		3	1.06631	1.06631
		3	0.239789	0.239789
		3	0.592868	0.592868
		3	0.148675	0.148675
		3	0.581779	0.581779
		3	0.137586	0.137586
		3	0.490665	0.490665
		3	0.695255	0.695255
		3	0.251062	0.251062
		3	0.604141	0.604141
		3	0.296526	0.296526
		4	0.926336	0.926336
		4	1.32355	1.32355
		4	0.823832	0.823832
		4	1.31107	1.31107
		4	0.811357	0.811357
		4	1.20857	1.20857
		4	1.43874	1.43874
		4	0.939018	0.939018
		4	1.33623	1.33623
		4	0.882505	0.882505
		4	0.527423	0.527423
		4	0.194278	0.194278
		4	0.459087	0.459087
		4	0.450771	0.450771
		4	0.535878	0.535878
		5	1.15817	1.15817
		5	0.758392	0.758392
		5	1.07616	1.07616
		5	1.06618	1.06618
		5	1.16831	1.16831
		5	0.433487	0.433487
		6	0.879575	0.879575

## Sheet: Figure 3E
		WT				E126R				V180R				N226R				E126R&V180R				E126R&N226R				V180R&N226R				E126R&V180R&N226R
		100	100	100	100	153.547	146.182	150.725	142.758	135.441	134.98	144.578	133.389	150.752	139.208	155.195	138.719	268.326	215.687	188.328	226.358	312.039	291.281	305.224	352.346	326.384	253.9	277.09	305.632	410.124	395.265	425.314	389.651

## Sheet: Figure 3F
		Time (min)	APE1 WT			APE1 Evo
		0	0	0	0	0	0	0
		1.25	5	3	10	55	68	82
		2.5	37	30	35	100	95	100
		5	65	54	61	100	100	100
		10	76	95	85	100	100	100
		20	98	99	96	100	100	100
		30	99	98	100	100	100	100

## Sheet: Figure 4E
			Without target			Non-target			Target 1			Target 2			Target 3			Target 4
			0	0	1	1	2	1	95	68	89	5	2	1	0	0	1	1	0	1

## Sheet: Figure 4F
			Probe 1	Probe 2	Probe 3	Probe 4
		Target 1	75	0	1	0
		Target 2	0	85	6	1
		Target 3	1	3	86	1
		Target 4	0	1	1	73

## Sheet: Figure 5C
		APE1 WT				APE1 Evo				P1 alone				P1+Target				P1+APE1 WT				P1+APE1 Evo
		26	19	41	16	61	89	75	82	1	0	0	0	0	0	1	1	0	0	0	0	0	1	1	1

## Sheet: Figure 5E
			P2 alone				P2+pfAgo				Target/P1+APE1 WT				Target/P1+APE1 Evo				Target/P1+APE1 WT+P2+pfAgo				Target/P1+APE1 Evo+P2+pfAgo
			0	0	0	1	0	1	1	0	15	21	10	21	59	77	48	82	74	53	59	78	156	182	199	179

[truncated: 7 more sheets: Figure 5G, Figure 5I, Figure 6F, Figure 6G, Figure 7E, Figure 7G, Figure 8]
